# Supplementary material for: Cyclo­hexa­nespiro-2′-[2′,3′,6′,7′-tetra­hydro-1′H-cyclo­penta­[d]pyrimidin]-4′(5′H)-one
Source: Acta Crystallogr Sect E Struct Rep Online. 2009 Feb 28;65(Pt 3):o615. doi: 10.1107/S1600536809005388 (PMC2968495; doi:10.1107/S1600536809005388)
Supplement: Supplementary file 2 [file e-65-0o615-Isup2.hkl]

# 
# h,k,l, Fc-squared, Fo-squared, sigma(Fo-squared) and status flag 
# 
data_I
_shelx_title ' r81114e in P2(1)/n' 
_shelx_refln_list_code          4 
_shelx_F_calc_maximum       84.27 
_exptl_crystal_F_000       448.00 
_reflns_d_resolution_high  0.8403 
 
loop_ 
 _symmetry_equiv_pos_as_xyz 
 'x, y, z' 
 '-x+1/2, y+1/2, -z+1/2' 
 '-x, -y, -z' 
 'x-1/2, -y-1/2, z-1/2' 
 
_cell_length_a    10.2945 
_cell_length_b    10.4609 
_cell_length_c    10.6590 
_cell_angle_alpha  90.000 
_cell_angle_beta  112.696 
_cell_angle_gamma  90.000 
 
_shelx_F_squared_multiplier     1.000 
 
loop_ 
 _refln_index_h 
 _refln_index_k 
 _refln_index_l 
 _refln_F_squared_calc 
 _refln_F_squared_meas 
 _refln_F_squared_sigma 
 _refln_observed_status 
   2   0   0        6.65        7.48      0.23 o 
   4   0   0      586.65      569.36      9.70 o 
   6   0   0      184.49      203.77      4.66 o 
   8   0   0      202.03      210.23      6.79 o 
  10   0   0      205.87      209.47     11.76 o 
   1   1   0      132.86      132.18      1.94 o 
   2   1   0      588.87      523.93      4.07 o 
   3   1   0       38.84       36.42      0.40 o 
   4   1   0      135.47      146.41      0.88 o 
   5   1   0     2113.03     2116.35     32.85 o 
   6   1   0      138.45      130.62      1.47 o 
   7   1   0      165.35      174.51      3.12 o 
   8   1   0      150.50      179.29      4.19 o 
   9   1   0        0.04        1.23      0.69 o 
  10   1   0        8.78        9.67      2.15 o 
  11   1   0       12.47       14.52      4.30 o 
   1   2   0     1112.72     1006.08      7.58 o 
   2   2   0       90.25       99.27      1.26 o 
   3   2   0     1544.86     1504.61     18.04 o 
   4   2   0       65.57       73.30      1.03 o 
   5   2   0        5.41        6.35      0.43 o 
   6   2   0      126.20      142.92      3.07 o 
   7   2   0        0.62        1.51      0.47 o 
   8   2   0      965.07      958.51     20.25 o 
   9   2   0      425.40      446.08     10.03 o 
  10   2   0        1.38        1.54      1.05 o 
  11   2   0       37.63       33.18      4.01 o 
   1   3   0      179.93      187.62      1.85 o 
   2   3   0      968.29      979.05     12.78 o 
   3   3   0     2038.56     1990.69     18.73 o 
   4   3   0      412.53      442.92      8.12 o 
   5   3   0     1032.50     1171.25     24.25 o 
   6   3   0       82.90       91.14      2.72 o 
   7   3   0     1313.47     1342.10     34.02 o 
   8   3   0      403.22      411.76     13.18 o 
   9   3   0        0.30       -1.17      0.96 o 
  10   3   0        5.99        2.83      1.22 o 
   0   4   0      639.33      584.36      6.82 o 
   1   4   0      207.13      212.46      2.61 o 
   2   4   0     2127.95     2140.38     20.18 o 
   3   4   0       57.27       58.60      0.91 o 
   4   4   0      384.02      375.94      6.98 o 
   5   4   0      190.98      193.41      4.87 o 
   6   4   0       46.61       45.16      1.50 o 
   7   4   0      633.95      608.34     16.73 o 
   8   4   0       36.80       30.66      1.73 o 
   9   4   0       20.99       19.01      1.64 o 
  10   4   0       26.82       14.21      3.83 o 
   1   5   0      190.77      184.42      1.71 o 
   2   5   0     1370.89     1426.52     18.72 o 
   3   5   0     1257.67     1261.72     19.14 o 
   4   5   0        0.30       -0.23      0.60 o 
   5   5   0        0.24        0.33      0.79 o 
   6   5   0      305.86      312.99      8.73 o 
   7   5   0       24.36       20.83      1.32 o 
   8   5   0       47.52       51.65      2.47 o 
   9   5   0        0.73        1.43      1.55 o 
  10   5   0       23.85       24.69      5.36 o 
   0   6   0        0.23        1.17      1.03 o 
   1   6   0      100.51      101.71      1.50 o 
   2   6   0      345.41      397.49      6.58 o 
   3   6   0       40.47       49.45      1.82 o 
   4   6   0      301.28      309.90      5.44 o 
   5   6   0       15.06       15.58      1.61 o 
   6   6   0      160.83      150.40      4.35 o 
   7   6   0        1.33        2.44      0.79 o 
   8   6   0       23.43       25.63      2.02 o 
   9   6   0       20.89       11.83      4.31 o 
   1   7   0       26.50       28.75      0.94 o 
   2   7   0      244.40      264.82      4.70 o 
   3   7   0       46.96       43.64      1.18 o 
   4   7   0        0.14        0.46      0.30 o 
   5   7   0      110.41      128.96      3.08 o 
   6   7   0        0.84        0.18      0.98 o 
   7   7   0      493.88      536.49      6.81 o 
   8   7   0        5.03        3.96      1.34 o 
   9   7   0      129.51      143.12      7.75 o 
   0   8   0        2.09        2.85      0.75 o 
   1   8   0      209.64      205.43      3.83 o 
   2   8   0        9.01        7.82      1.30 o 
   3   8   0       95.36       93.57      1.88 o 
   4   8   0       45.63       42.19      1.14 o 
   5   8   0      131.96      141.82      3.58 o 
   6   8   0       11.66       15.72      3.40 o 
   7   8   0      128.11      112.38      5.35 o 
   8   8   0       11.72        6.60      2.00 o 
   1   9   0      578.82      599.14     11.52 o 
   2   9   0      227.06      222.85      4.63 o 
   3   9   0      137.18      126.68      2.83 o 
   4   9   0       85.19       82.55      1.85 o 
   5   9   0       30.95       34.80      1.97 o 
   6   9   0      136.25      131.99      4.96 o 
   7   9   0       39.92       40.35      2.46 o 
   0  10   0       42.94       47.75      1.58 o 
   1  10   0      235.77      235.23      4.52 o 
   2  10   0       24.49       27.87      0.89 o 
   3  10   0      218.21      228.73      7.16 o 
   4  10   0       57.68       52.51      3.18 o 
   5  10   0        2.27        1.01      1.11 o 
   6  10   0      315.65      345.22      7.85 o 
   1  11   0        3.12        3.06      0.59 o 
   2  11   0       18.84       19.71      1.40 o 
   3  11   0      171.07      172.35      6.18 o 
   4  11   0      149.77      153.57      5.60 o 
   5  11   0        0.71        1.03      1.00 o 
   0  12   0      107.26      115.87      6.08 o 
   1  12   0        7.76        4.91      1.69 o 
   2  12   0      127.95      124.13      4.31 o 
   3  12   0        4.89        4.64      1.42 o 
 -11   0   1      499.00      506.02     15.22 o 
  -9   0   1       25.16       24.24      1.39 o 
  -7   0   1       42.96       38.01      0.96 o 
  -5   0   1      858.84      918.68     11.40 o 
  -3   0   1       42.54       52.09      0.75 o 
   1   0   1       15.82        7.80      0.80 o 
   3   0   1     4176.36     3767.66     54.23 o 
   5   0   1       67.61       60.24      2.63 o 
   7   0   1      139.37      133.67      4.39 o 
   9   0   1      182.47      205.61     13.50 o 
 -11   1   1       25.97       33.16      3.03 o 
 -10   1   1       33.57       33.22      1.66 o 
  -9   1   1        5.09        4.09      1.19 o 
  -8   1   1      317.68      318.49      6.15 o 
  -7   1   1        6.26        4.85      0.43 o 
  -6   1   1      442.74      403.86      5.59 o 
  -5   1   1     1345.06     1369.25      7.10 o 
  -4   1   1        1.22        1.66      0.25 o 
  -3   1   1      871.42      776.50      4.94 o 
  -2   1   1     2310.99     2066.23     22.00 o 
  -1   1   1     1170.42     1138.00     12.02 o 
   0   1   1      162.85      178.69      3.37 o 
   1   1   1     7101.03     5879.19     81.75 o 
   2   1   1      272.79      239.91      2.50 o 
   3   1   1       55.38       60.05      0.71 o 
   4   1   1      332.13      363.44      6.22 o 
   5   1   1       57.28       62.58      1.29 o 
   6   1   1      195.93      192.66      3.79 o 
   7   1   1       12.96       13.32      0.91 o 
   8   1   1        9.86       12.43      0.78 o 
   9   1   1       23.90       20.83      1.57 o 
  10   1   1        3.45        3.19      1.77 o 
 -11   2   1        1.67        1.19      0.93 o 
 -10   2   1       45.84       35.19      3.62 o 
  -9   2   1       32.97       31.23      1.99 o 
  -8   2   1      622.56      636.14     13.52 o 
  -7   2   1      282.38      261.82      4.20 o 
  -6   2   1      415.41      434.75      6.49 o 
  -5   2   1     1321.86     1356.43     16.19 o 
  -4   2   1     1532.99     1535.35      9.50 o 
  -3   2   1      452.48      419.91      5.01 o 
  -2   2   1      368.98      326.94      2.64 o 
  -1   2   1     1223.77     1111.06     10.87 o 
   1   2   1        6.95        7.71      0.30 o 
   2   2   1      755.66      722.25      6.29 o 
   3   2   1        1.39        0.01      0.17 o 
   4   2   1      127.66      153.57      2.16 o 
   5   2   1      446.73      459.04     13.66 o 
   6   2   1      137.21      148.30      3.23 o 
   7   2   1     1379.98     1340.21     25.90 o 
   8   2   1      530.64      539.44     13.81 o 
   9   2   1        3.75        6.42      1.44 o 
  10   2   1       30.30       35.44      1.89 o 
 -11   3   1       28.66       30.93      1.71 o 
 -10   3   1       13.94        8.95      2.43 o 
  -9   3   1        0.68        0.54      0.65 o 
  -8   3   1      688.84      738.42     18.08 o 
  -7   3   1      825.85      820.66     17.71 o 
  -6   3   1      187.46      209.70      4.19 o 
  -5   3   1      192.55      199.36      3.26 o 
  -4   3   1     1734.40     1817.32     12.83 o 
  -3   3   1        5.21        5.24      0.54 o 
  -2   3   1       15.55       13.42      0.35 o 
  -1   3   1       80.12       74.02      0.83 o 
   0   3   1     1484.37     1310.20     12.11 o 
   1   3   1       21.56       12.94      0.42 o 
   2   3   1      410.63      407.38      6.15 o 
   3   3   1      259.98      261.14      2.67 o 
   4   3   1        3.34        4.54      1.08 o 
   5   3   1      758.45      733.12     27.15 o 
   6   3   1      184.31      178.54      5.40 o 
   7   3   1        0.45        0.98      0.73 o 
   8   3   1      193.71      214.26      4.52 o 
   9   3   1       98.84      108.68      5.51 o 
  10   3   1        5.92        2.67      2.02 o 
 -11   4   1       47.28       40.25      2.47 o 
 -10   4   1       28.87       17.83      1.78 o 
  -9   4   1      261.13      260.88      7.68 o 
  -8   4   1        2.02        2.15      0.73 o 
  -7   4   1      224.76      212.66      4.99 o 
  -6   4   1       19.56       23.24      0.79 o 
  -5   4   1        0.51        2.54      0.65 o 
  -4   4   1        8.96       11.55      0.58 o 
  -3   4   1      241.10      300.37      3.15 o 
  -2   4   1      138.34      146.48      1.23 o 
  -1   4   1       16.02       17.89      0.44 o 
   0   4   1      236.00      230.29      4.50 o 
   1   4   1      215.62      214.41      2.53 o 
   2   4   1        0.87        1.78      0.36 o 
   3   4   1      509.04      550.45     17.21 o 
   4   4   1       63.76       50.59      3.28 o 
   5   4   1      820.80      793.79     17.23 o 
   6   4   1       79.69       95.24      3.54 o 
   7   4   1      436.97      399.95     12.53 o 
   8   4   1       52.74       43.90      5.05 o 
   9   4   1        0.11       -0.01      1.30 o 
  10   4   1       48.67       61.69      3.79 o 
 -10   5   1       61.14       83.30      4.24 o 
  -9   5   1        2.71        2.33      0.82 o 
  -8   5   1      628.95      620.34     23.44 o 
  -7   5   1      240.10      244.08      7.13 o 
  -6   5   1       36.14       37.89      1.16 o 
  -5   5   1      170.04      172.98      3.17 o 
  -4   5   1       38.16       31.89      1.23 o 
  -3   5   1       98.66      116.01      2.04 o 
  -2   5   1      322.26      307.13      3.86 o 
  -1   5   1       14.20       14.43      0.60 o 
   0   5   1      374.16      347.89      5.33 o 
   1   5   1      323.15      340.77      4.38 o 
   2   5   1     1252.96     1246.64     16.39 o 
   3   5   1      659.21      719.32     11.67 o 
   4   5   1      533.14      490.15     10.88 o 
   5   5   1      237.42      224.24      5.86 o 
   6   5   1        2.65        1.33      0.74 o 
   7   5   1       33.33       35.46      2.74 o 
   8   5   1      175.92      172.69      8.03 o 
   9   5   1        0.34        1.37      0.97 o 
 -10   6   1       15.52       13.73      5.91 o 
  -9   6   1       22.74       20.99      2.24 o 
  -8   6   1        0.17        0.88      0.59 o 
  -7   6   1        5.99        2.94      1.02 o 
  -6   6   1       97.11       79.17      2.43 o 
  -5   6   1        9.49       11.23      0.89 o 
  -4   6   1       34.92       31.46      2.13 o 
  -3   6   1      688.45      750.34     11.04 o 
  -2   6   1        9.27        7.83      0.54 o 
  -1   6   1      703.92      703.23     21.73 o 
   0   6   1      244.10      247.77      3.56 o 
   1   6   1      261.29      239.89      4.62 o 
   2   6   1        0.12        1.26      0.36 o 
   3   6   1        0.20        0.26      0.24 o 
   4   6   1        5.22        4.95      0.68 o 
   5   6   1      331.05      357.78      8.07 o 
   6   6   1      199.08      186.58      5.39 o 
   7   6   1      115.69      107.56      8.33 o 
   8   6   1       54.03       52.17      3.12 o 
   9   6   1        6.13        7.44      2.34 o 
  -9   7   1        5.31        4.81      1.62 o 
  -8   7   1        3.73        4.49      1.28 o 
  -7   7   1      401.52      393.12      9.64 o 
  -6   7   1      331.95      299.44      8.12 o 
  -5   7   1       76.77       73.83      1.25 o 
  -4   7   1       27.96       27.77      0.74 o 
  -3   7   1      110.71      111.24      2.04 o 
  -2   7   1      527.39      529.48     11.17 o 
  -1   7   1       71.47       66.26      1.04 o 
   0   7   1        0.10        0.51      0.39 o 
   1   7   1       53.37       47.65      0.95 o 
   2   7   1       62.03       57.60      1.68 o 
   3   7   1        6.45        5.43      0.97 o 
   4   7   1      231.37      230.01      4.04 o 
   5   7   1       12.48        9.18      1.87 o 
   6   7   1      218.10      208.52      4.44 o 
   7   7   1       14.80       12.91      3.73 o 
   8   7   1      401.22      421.44     24.81 o 
  -8   8   1       67.52       67.43      4.02 o 
  -7   8   1      267.73      293.12     10.57 o 
  -6   8   1        0.67        0.62      0.91 o 
  -5   8   1      113.21      106.68      3.16 o 
  -4   8   1       14.38       15.53      1.14 o 
  -3   8   1      324.37      345.60      5.82 o 
  -2   8   1        2.81        3.12      0.74 o 
  -1   8   1       55.52       52.65      1.08 o 
   0   8   1      189.95      184.39      3.40 o 
   1   8   1      281.16      284.16      4.91 o 
   2   8   1       43.26       45.17      1.65 o 
   3   8   1       86.30       99.04      2.62 o 
   4   8   1       18.18       23.62      1.24 o 
   5   8   1        0.41        0.88      0.33 o 
   6   8   1        4.79        1.59      1.00 o 
   7   8   1        0.21       -0.04      1.82 o 
   8   8   1        3.64        2.48      1.97 o 
  -8   9   1       65.60       62.03      3.60 o 
  -7   9   1      139.85      139.79      5.23 o 
  -6   9   1      155.08      148.42      5.12 o 
  -5   9   1        0.96       -0.11      1.02 o 
  -4   9   1        0.15        0.75      0.56 o 
  -3   9   1        4.77        4.34      0.78 o 
  -2   9   1        2.21        2.56      0.49 o 
  -1   9   1       24.95       22.21      1.02 o 
   0   9   1       77.01       76.15      2.30 o 
   1   9   1      521.45      502.66     11.02 o 
   2   9   1        4.39        3.22      0.83 o 
   3   9   1       50.23       42.70      1.05 o 
   4   9   1       45.17       35.36      1.37 o 
   5   9   1      328.09      306.22     11.00 o 
   6   9   1        3.57        2.69      1.07 o 
   7   9   1      175.11      175.33      9.39 o 
  -7  10   1       21.23       16.60      4.51 o 
  -6  10   1        0.16        0.64      1.04 o 
  -5  10   1       32.52       28.07      1.97 o 
  -4  10   1       31.07       26.49      1.23 o 
  -3  10   1      106.78      103.88      2.74 o 
  -2  10   1      147.34      152.22      3.10 o 
  -1  10   1      365.47      357.23      4.93 o 
   0  10   1        0.29        0.43      0.48 o 
   1  10   1      319.72      341.97      6.08 o 
   2  10   1       61.92       63.99      2.74 o 
   3  10   1        5.36        5.00      1.33 o 
   4  10   1       42.01       43.88      2.07 o 
   5  10   1        2.27        2.24      1.02 o 
   6  10   1        0.00        0.85      1.02 o 
  -5  11   1       10.44        7.32      2.23 o 
  -4  11   1        1.42        3.52      1.04 o 
  -3  11   1        5.27        5.46      1.45 o 
  -2  11   1       51.99       52.17      1.90 o 
  -1  11   1       83.42       90.27      2.59 o 
   0  11   1       40.38       44.71      1.63 o 
   1  11   1       10.62        9.44      1.30 o 
   2  11   1       59.78       61.84      1.98 o 
   3  11   1        0.19        0.66      0.71 o 
   4  11   1        1.64        1.33      0.81 o 
  -3  12   1        7.40        3.92      1.56 o 
  -2  12   1      169.74      171.23      5.61 o 
  -1  12   1       55.35       48.31      1.78 o 
   0  12   1      235.79      245.27      6.46 o 
   1  12   1       40.90       47.58      2.10 o 
   2  12   1       15.82       16.28      3.30 o 
 -10   0   2       55.86       45.59      3.42 o 
  -8   0   2     1060.73     1090.75     78.03 o 
  -6   0   2      372.47      408.86      6.36 o 
  -4   0   2     2243.99     2141.54     32.18 o 
  -2   0   2      631.55      613.81      8.92 o 
   0   0   2     2230.24     1814.32     27.67 o 
   2   0   2      594.25      575.26     11.69 o 
   4   0   2       21.92       15.54      1.63 o 
   6   0   2      110.50      106.54      2.99 o 
   8   0   2      476.69      498.13     10.72 o 
  10   0   2       13.55       14.27      6.52 o 
 -11   1   2        5.67        7.82      4.18 o 
 -10   1   2       43.70       39.24      2.21 o 
  -9   1   2      254.54      240.33      5.67 o 
  -8   1   2       16.27       18.26      0.63 o 
  -7   1   2      191.43      211.38      3.48 o 
  -6   1   2      678.39      683.27      7.29 o 
  -5   1   2        0.10        0.40      0.12 o 
  -4   1   2      986.27     1015.92      8.04 o 
  -3   1   2     1221.98     1110.55     10.78 o 
  -2   1   2      882.40      775.89     13.63 o 
  -1   1   2       17.20       13.50      0.79 o 
   1   1   2     3668.09     3398.70     31.75 o 
   2   1   2      111.67      105.95      1.65 o 
   3   1   2      585.59      596.02      4.96 o 
   4   1   2      371.77      407.25      5.25 o 
   5   1   2       47.33       44.65      1.79 o 
   6   1   2      107.03      109.09      2.59 o 
   7   1   2       32.89       30.69      0.99 o 
   8   1   2     1016.22     1070.20     10.56 o 
   9   1   2       20.11       19.67      2.41 o 
  10   1   2       50.01       54.80      3.55 o 
 -11   2   2       20.59       24.29      1.87 o 
 -10   2   2       72.15       69.65      3.45 o 
  -9   2   2       75.59       83.84      2.30 o 
  -8   2   2       24.19       27.93      0.65 o 
  -7   2   2       88.43       94.39      1.95 o 
  -6   2   2      281.47      294.85      4.19 o 
  -5   2   2     1646.85     1722.72     17.77 o 
  -4   2   2        4.67        9.37      0.46 o 
  -3   2   2      240.27      229.71      1.67 o 
  -2   2   2      120.50      103.20      1.95 o 
   1   2   2     1030.39      903.99      8.36 o 
   2   2   2      348.14      348.58      3.05 o 
   3   2   2      247.85      257.71      3.65 o 
   4   2   2       40.87       52.74      1.30 o 
   5   2   2      272.70      269.82      4.89 o 
   6   2   2       31.24       31.63      1.11 o 
   7   2   2       11.13       14.55      1.00 o 
   8   2   2        7.38        7.61      1.64 o 
   9   2   2       63.73       54.84      2.51 o 
  10   2   2       23.48       27.77      2.67 o 
 -11   3   2       12.54       16.40      2.16 o 
 -10   3   2        8.31        3.58      1.19 o 
  -9   3   2       78.09       64.37      2.00 o 
  -8   3   2       25.85       22.23      0.96 o 
  -7   3   2      155.69      150.62      2.48 o 
  -6   3   2      726.65      740.79     11.36 o 
  -5   3   2      432.20      483.87      6.48 o 
  -4   3   2      300.96      303.86      4.16 o 
  -3   3   2      476.91      455.60      7.14 o 
  -2   3   2      486.18      500.67      8.93 o 
  -1   3   2     1718.31     1590.97     21.81 o 
   0   3   2      747.55      752.37      6.81 o 
   1   3   2      108.29      107.39      1.50 o 
   2   3   2       33.31       46.69      1.25 o 
   3   3   2        0.74        1.47      0.44 o 
   4   3   2      272.14      267.45      7.16 o 
   5   3   2      191.43      195.03      3.63 o 
   6   3   2      149.49      144.37      3.89 o 
   7   3   2       85.17       81.12      2.78 o 
   8   3   2      395.00      384.50      9.12 o 
   9   3   2        0.93        1.58      0.86 o 
  10   3   2       62.46       65.17      3.57 o 
 -11   4   2       10.00        6.87      2.74 o 
 -10   4   2        1.57        1.54      0.41 o 
  -9   4   2      305.40      286.45      6.95 o 
  -8   4   2       46.68       45.38      1.93 o 
  -7   4   2      403.86      410.82      7.60 o 
  -6   4   2        1.97        2.07      0.29 o 
  -5   4   2        9.64       15.67      0.71 o 
  -4   4   2       86.80       75.89      1.14 o 
  -3   4   2       17.72       19.08      1.14 o 
  -2   4   2      448.87      465.80      3.63 o 
  -1   4   2     1163.75     1178.38      7.11 o 
   0   4   2     1122.64     1109.05      8.54 o 
   1   4   2      830.24      811.16      7.62 o 
   2   4   2      175.33      217.13      4.30 o 
   3   4   2     1345.93     1424.81     32.87 o 
   4   4   2      402.57      428.29      7.94 o 
   5   4   2       64.95       61.53      2.33 o 
   6   4   2        0.23        1.38      1.29 o 
   7   4   2       15.39       18.16      5.44 o 
   8   4   2        3.67        5.75      2.21 o 
   9   4   2        4.53        4.64      1.67 o 
 -10   5   2       41.51       34.20      2.58 o 
  -9   5   2        2.95        3.46      1.14 o 
  -8   5   2      142.21      153.08      4.20 o 
  -7   5   2       75.53       65.73      2.24 o 
  -6   5   2       37.07       29.78      0.75 o 
  -5   5   2        0.04        0.46      0.29 o 
  -4   5   2        0.07        0.42      0.18 o 
  -3   5   2       53.15       53.58      1.51 o 
  -2   5   2       59.08       65.92      1.07 o 
  -1   5   2      462.97      484.55      6.51 o 
   0   5   2      468.55      495.21      7.12 o 
   1   5   2      323.05      344.23      4.49 o 
   2   5   2     1309.19     1270.71     16.96 o 
   3   5   2       63.53       57.35      2.10 o 
   4   5   2       32.52       33.61      0.82 o 
   5   5   2      545.57      577.33     15.30 o 
   6   5   2      512.97      522.89     16.62 o 
   7   5   2       30.04       28.64      2.18 o 
   8   5   2        0.02        0.84      0.64 o 
   9   5   2        2.31        2.35      1.74 o 
 -10   6   2       74.57       80.82      3.53 o 
  -9   6   2        8.40        4.32      1.25 o 
  -8   6   2      540.03      517.31     11.80 o 
  -7   6   2       31.78       31.76      1.53 o 
  -6   6   2      559.41      611.74      9.93 o 
  -5   6   2       22.55       21.15      0.69 o 
  -4   6   2      304.53      302.63      4.81 o 
  -3   6   2      106.26      117.97      3.19 o 
  -2   6   2        0.28        0.13      0.25 o 
  -1   6   2      257.02      262.88      4.43 o 
   0   6   2       76.70       72.22      2.51 o 
   1   6   2      158.99      154.03      3.22 o 
   2   6   2      250.93      261.44      4.64 o 
   3   6   2      156.51      165.48      3.32 o 
   4   6   2        0.30        1.27      0.53 o 
   5   6   2      250.12      270.78      8.95 o 
   6   6   2       41.92       44.84      2.43 o 
   7   6   2      225.41      217.67     16.15 o 
   8   6   2      137.75      137.79      9.42 o 
  -9   7   2       16.89       16.71      4.75 o 
  -8   7   2      232.65      217.71      8.17 o 
  -7   7   2      543.57      524.01     10.03 o 
  -6   7   2       11.64       14.86      0.67 o 
  -5   7   2       68.96       67.09      1.54 o 
  -4   7   2       49.23       54.86      0.76 o 
  -3   7   2     1592.81     1568.57     20.96 o 
  -2   7   2      298.73      334.70      5.82 o 
  -1   7   2      408.15      386.47      6.66 o 
   0   7   2       25.43       23.82      0.78 o 
   1   7   2      138.69      131.12      3.10 o 
   2   7   2       29.30       30.28      1.27 o 
   3   7   2      184.16      195.54      3.81 o 
   4   7   2      297.99      293.01      6.75 o 
   5   7   2        4.39        3.93      1.95 o 
   6   7   2       31.99       24.39      2.09 o 
   7   7   2        3.41        3.83      1.85 o 
   8   7   2        8.16        7.16      2.61 o 
  -9   8   2       11.39       10.95      3.50 o 
  -8   8   2       44.59       51.27      2.50 o 
  -7   8   2      449.19      479.66     16.65 o 
  -6   8   2        4.49        4.79      1.43 o 
  -5   8   2       12.97       15.01      0.82 o 
  -4   8   2        5.63        3.39      0.56 o 
  -3   8   2       42.81       36.97      0.68 o 
  -2   8   2      600.18      604.59      9.87 o 
  -1   8   2        1.08        0.92      0.40 o 
   0   8   2       29.99       23.05      0.71 o 
   1   8   2      341.15      357.32      6.79 o 
   2   8   2       77.75       71.65      3.13 o 
   3   8   2       18.28       18.39      1.27 o 
   4   8   2      161.66      152.81      4.68 o 
   5   8   2       13.67        6.09      2.76 o 
   6   8   2       11.25        6.06      2.37 o 
   7   8   2       49.89       57.95      6.67 o 
  -8   9   2      188.13      180.65      8.65 o 
  -7   9   2       73.24       74.44      3.32 o 
  -6   9   2        4.84        3.86      1.80 o 
  -5   9   2       75.63       73.53      2.41 o 
  -4   9   2       20.71       21.74      2.66 o 
  -3   9   2       41.09       43.96      1.82 o 
  -2   9   2      367.70      379.66      7.02 o 
  -1   9   2        1.09        1.57      0.40 o 
   0   9   2      261.97      276.07      5.90 o 
   1   9   2       11.67       15.57      1.00 o 
   2   9   2      279.02      290.53      5.02 o 
   3   9   2       59.08       58.23      1.70 o 
   4   9   2        0.06        1.88      0.85 o 
   5   9   2       14.57       15.55      3.80 o 
   6   9   2      146.71      157.21      7.12 o 
  -7  10   2      124.47      123.07      5.69 o 
  -6  10   2       28.89       38.99      3.59 o 
  -5  10   2      132.17      132.46      5.19 o 
  -4  10   2      105.86      112.42      4.31 o 
  -3  10   2       99.99      109.27      2.69 o 
  -2  10   2        7.71        7.08      1.46 o 
  -1  10   2        0.79        1.56      0.50 o 
   0  10   2      279.45      274.63      5.08 o 
   1  10   2      460.33      460.77     10.67 o 
   2  10   2       34.68       33.36      1.00 o 
   3  10   2      159.83      167.49      4.87 o 
   4  10   2       32.08       28.21      3.29 o 
   5  10   2       28.25       37.25      3.00 o 
  -5  11   2        8.36        8.21      1.87 o 
  -4  11   2      279.05      288.17     10.33 o 
  -3  11   2       74.31       77.50      2.47 o 
  -2  11   2      373.56      396.45      9.48 o 
  -1  11   2        8.60        5.82      1.57 o 
   0  11   2      457.08      463.62      9.92 o 
   1  11   2       59.32       64.50      2.36 o 
   2  11   2       58.02       58.99      1.96 o 
   3  11   2        1.51        1.16      0.89 o 
   4  11   2        3.79        3.32      1.28 o 
  -3  12   2      150.08      158.28      3.62 o 
  -2  12   2       66.82       61.76      2.53 o 
  -1  12   2       48.16       53.67      2.55 o 
   0  12   2        2.31        0.23      0.73 o 
   1  12   2       94.43       96.37      4.52 o 
 -11   0   3       15.45        6.40      2.88 o 
  -9   0   3      646.39      632.99     19.27 o 
  -7   0   3       21.50       27.47      0.94 o 
  -5   0   3      307.10      360.96      3.84 o 
  -3   0   3     2698.30     2520.36     33.60 o 
  -1   0   3     5889.52     4936.74     56.53 o 
   1   0   3      220.27      211.57      3.62 o 
   3   0   3       17.34       17.67      1.27 o 
   5   0   3       32.36       38.79      3.14 o 
   9   0   3       15.96       16.74      7.29 o 
 -12   1   3       26.29       38.73      2.78 o 
 -11   1   3       44.62       47.92      3.48 o 
 -10   1   3        0.39        0.89      0.66 o 
  -9   1   3       86.43       88.89      2.50 o 
  -8   1   3       40.61       38.28      0.90 o 
  -7   1   3       75.78       57.83      1.43 o 
  -6   1   3      190.49      205.73      2.25 o 
  -5   1   3     1781.67     1868.16     10.11 o 
  -4   1   3        0.00        0.40      0.31 o 
  -3   1   3      472.17      437.66      8.89 o 
  -2   1   3        2.13        5.31      1.28 o 
  -1   1   3     1141.59     1020.64     12.76 o 
   0   1   3      307.90      282.75      3.39 o 
   1   1   3      195.30      170.81      2.99 o 
   2   1   3        7.87        9.41      0.87 o 
   3   1   3      273.94      309.23      5.95 o 
   4   1   3      486.28      509.69      8.52 o 
   5   1   3        2.04        1.04      0.75 o 
   6   1   3        3.39        2.93      0.81 o 
   7   1   3      346.23      331.08      7.89 o 
   8   1   3       58.43       58.78      3.00 o 
   9   1   3       18.26       16.19      3.18 o 
 -11   2   3       12.86       12.63      5.25 o 
 -10   2   3       43.36       30.49      1.50 o 
  -9   2   3      251.40      222.81      5.42 o 
  -8   2   3      683.66      685.82     11.15 o 
  -7   2   3       29.20       30.60      0.79 o 
  -6   2   3      258.31      269.57      4.16 o 
  -5   2   3      123.15      106.75      1.42 o 
  -4   2   3        7.07        7.23      0.31 o 
  -3   2   3       23.07       19.34      0.53 o 
  -2   2   3     2070.74     1946.44     32.63 o 
  -1   2   3     2153.83     1981.03     27.58 o 
   0   2   3     2041.66     1877.69     22.86 o 
   1   2   3        0.70        1.42      0.56 o 
   2   2   3       51.49       49.76      1.32 o 
   3   2   3      219.98      241.01      3.96 o 
   4   2   3      147.19      144.65      2.91 o 
   5   2   3       84.74       84.23      3.25 o 
   6   2   3       85.03       74.55      2.28 o 
   7   2   3      102.71      105.71      2.96 o 
   8   2   3      339.70      354.36     12.46 o 
   9   2   3        3.67        2.55      1.32 o 
 -11   3   3       34.50       30.58      3.83 o 
 -10   3   3       25.99       26.03      1.12 o 
  -9   3   3        8.66        6.22      1.70 o 
  -8   3   3        0.24        0.73      0.62 o 
  -7   3   3       10.07       11.44      0.50 o 
  -6   3   3      489.33      511.37     12.07 o 
  -5   3   3      119.70      125.80      2.30 o 
  -4   3   3       81.33       93.02      1.93 o 
  -3   3   3      415.87      434.73      3.88 o 
  -2   3   3       61.70       62.26      1.68 o 
  -1   3   3     1240.38     1221.82     11.57 o 
   0   3   3     1138.17     1123.09      8.86 o 
   1   3   3        7.39       13.58      0.55 o 
   2   3   3       63.28       78.00      1.68 o 
   3   3   3       72.84       95.61      1.96 o 
   4   3   3      236.33      203.10      4.03 o 
   5   3   3        6.36        6.75      0.77 o 
   6   3   3       95.41       92.03      2.46 o 
   7   3   3       81.08       81.24      2.42 o 
   8   3   3       29.11       31.76      4.51 o 
   9   3   3        0.15        0.71      0.88 o 
 -11   4   3        3.74        6.38      2.25 o 
 -10   4   3        7.91        2.88      1.32 o 
  -9   4   3       51.89       60.08      1.97 o 
  -8   4   3      195.43      223.47      5.06 o 
  -7   4   3        7.80        9.00      0.51 o 
  -6   4   3        2.35        1.36      0.32 o 
  -5   4   3      144.67      146.60      2.50 o 
  -4   4   3      376.21      381.60      6.86 o 
  -3   4   3       17.09       19.75      0.97 o 
  -2   4   3      318.31      330.86      4.39 o 
  -1   4   3      532.06      552.17      8.43 o 
   0   4   3     2812.36     2852.03     23.57 o 
   1   4   3      955.43      928.39     12.39 o 
   2   4   3      654.32      635.56     16.31 o 
   3   4   3      752.65      743.22     15.69 o 
   4   4   3        2.67        2.97      0.88 o 
   5   4   3      515.12      522.56      9.56 o 
   6   4   3      455.37      461.63     14.75 o 
   7   4   3       23.82       25.04      3.61 o 
   8   4   3        0.91        1.15      1.32 o 
   9   4   3       29.44       32.57      4.10 o 
 -11   5   3        0.02       -0.20      0.93 o 
 -10   5   3       13.46       13.36      3.97 o 
  -9   5   3      129.12      155.19      4.28 o 
  -8   5   3      276.98      282.89      7.88 o 
  -7   5   3      771.02      742.92     15.70 o 
  -6   5   3       70.31       58.42      1.36 o 
  -5   5   3      137.25      122.48      4.46 o 
  -4   5   3        1.71        3.53      1.01 o 
  -3   5   3      125.01      146.81      2.40 o 
  -2   5   3      302.37      300.88      4.75 o 
  -1   5   3      126.26      125.05      2.36 o 
   0   5   3       29.86       44.72      1.20 o 
   1   5   3     1131.76     1175.27     40.90 o 
   2   5   3        9.70        9.21      1.17 o 
   3   5   3       49.86       45.90      2.44 o 
   4   5   3      674.79      662.82     12.46 o 
   5   5   3     1287.49     1237.20     31.98 o 
   6   5   3        0.03        2.18      1.50 o 
   7   5   3       38.54       35.93      2.40 o 
   8   5   3      334.64      342.70     26.58 o 
 -10   6   3       29.88       29.23      2.76 o 
  -9   6   3        0.21        0.26      0.94 o 
  -8   6   3        1.49        2.75      1.00 o 
  -7   6   3      851.57      874.25     22.42 o 
  -6   6   3      581.29      546.27      9.10 o 
  -5   6   3        5.20        6.13      0.90 o 
  -4   6   3        4.30        1.59      0.76 o 
  -3   6   3      167.40      170.92      3.53 o 
  -2   6   3       98.83      102.34      3.74 o 
  -1   6   3       55.91       57.87      2.21 o 
   0   6   3       19.06       20.66      1.07 o 
   1   6   3      107.74      106.62      3.11 o 
   2   6   3       23.67       23.49      1.16 o 
   3   6   3      129.41      131.58      3.01 o 
   4   6   3       20.71       22.68      1.20 o 
   5   6   3       45.99       44.72      5.03 o 
   6   6   3       56.29       58.87      2.98 o 
   7   6   3        0.05        1.09      1.42 o 
   8   6   3       27.84       39.72      8.98 o 
 -10   7   3        0.73        0.58      0.62 o 
  -9   7   3       88.49       91.64      4.33 o 
  -8   7   3      191.49      185.23      6.79 o 
  -7   7   3      852.80      847.71     16.71 o 
  -6   7   3        8.61        7.40      1.21 o 
  -5   7   3        1.20        2.04      0.72 o 
  -4   7   3       41.86       41.42      1.08 o 
  -3   7   3      139.98      154.29      4.72 o 
  -2   7   3        5.25        8.87      1.31 o 
  -1   7   3       73.87       76.57      2.20 o 
   0   7   3      579.03      544.23     11.82 o 
   1   7   3       35.80       37.60      1.70 o 
   2   7   3       53.30       43.53      3.74 o 
   3   7   3       60.40       54.74      3.75 o 
   4   7   3      115.18      105.29      3.69 o 
   5   7   3      384.04      372.06     16.04 o 
   6   7   3        1.23        0.86      1.31 o 
   7   7   3       13.20       10.55      4.29 o 
  -9   8   3      126.55      149.42      6.62 o 
  -8   8   3        8.21        9.07      2.35 o 
  -7   8   3      434.15      428.92     14.89 o 
  -6   8   3       46.21       39.13      1.61 o 
  -5   8   3        2.58        1.82      0.70 o 
  -4   8   3       67.03       56.35      1.25 o 
  -3   8   3      317.64      322.20      6.39 o 
  -2   8   3      824.10      801.75     13.35 o 
  -1   8   3       17.80       18.65      0.66 o 
   0   8   3       70.20       73.71      2.59 o 
   1   8   3      922.62      924.96     22.97 o 
   2   8   3      217.37      217.85      6.07 o 
   3   8   3       17.68       20.57      1.93 o 
   4   8   3        2.43        0.30      2.22 o 
   5   8   3       63.90       56.27      5.12 o 
   6   8   3       49.84       51.27      8.41 o 
   7   8   3       20.87       18.38      6.44 o 
  -8   9   3        2.97        2.63      1.09 o 
  -7   9   3       35.67       31.66      2.17 o 
  -6   9   3       81.17       83.02      3.92 o 
  -5   9   3        2.63        2.85      0.82 o 
  -4   9   3      162.15      158.93      3.45 o 
  -3   9   3      198.46      187.55      3.09 o 
  -2   9   3       72.12       75.04      2.04 o 
  -1   9   3       55.70       49.51      1.04 o 
   0   9   3       51.25       51.74      1.17 o 
   1   9   3      687.32      691.74     15.09 o 
   2   9   3        0.00        1.96      1.20 o 
   3   9   3       29.75       29.04      1.93 o 
   4   9   3        5.42        4.85      2.28 o 
   5   9   3        8.85       11.83      3.67 o 
   6   9   3       87.90       81.26      5.37 o 
  -7  10   3       15.40       13.83      3.84 o 
  -6  10   3        8.30        8.68      2.51 o 
  -5  10   3       57.54       61.99      2.72 o 
  -4  10   3        1.39        1.86      0.62 o 
  -3  10   3       44.59       49.57      1.94 o 
  -2  10   3      224.03      229.57      4.36 o 
  -1  10   3       58.25       52.92      1.37 o 
   0  10   3      352.53      356.11     10.61 o 
   1  10   3      429.81      455.71     13.93 o 
   2  10   3       63.90       65.04      2.90 o 
   3  10   3        0.17       -0.78      1.90 o 
   4  10   3       42.67       52.31      3.95 o 
   5  10   3        2.83        3.91      2.14 o 
  -5  11   3       24.32       16.58      5.01 o 
  -4  11   3      135.17      136.19      3.83 o 
  -3  11   3       54.91       52.54      2.17 o 
  -2  11   3       69.20       74.99      2.60 o 
  -1  11   3      119.11      113.95      3.36 o 
   0  11   3        2.29        1.31      0.69 o 
   1  11   3       28.36       25.93      1.99 o 
   2  11   3       11.76        5.21      1.39 o 
   3  11   3        6.35        3.80      2.80 o 
  -2  12   3       35.77       39.64      1.53 o 
  -1  12   3       53.69       55.35      2.30 o 
   0  12   3        0.02        0.97      0.70 o 
  -8   0   4       68.46       64.66      2.64 o 
  -6   0   4     1624.80     1705.04     56.20 o 
  -4   0   4      167.31      171.65      5.30 o 
  -2   0   4        2.67        0.53      1.43 o 
   0   0   4       48.31       51.45      2.01 o 
   2   0   4      941.63      921.22     42.40 o 
   4   0   4      342.82      356.11     19.36 o 
   6   0   4      109.99      123.40      4.44 o 
   8   0   4      144.02      138.67      5.70 o 
 -11   1   4        1.05        1.50      1.22 o 
 -10   1   4      390.10      348.71      7.08 o 
  -9   1   4      127.36      132.59      5.18 o 
  -8   1   4        8.99        8.64      0.63 o 
  -7   1   4      439.78      423.47      6.21 o 
  -6   1   4       20.22       21.66      1.18 o 
  -5   1   4      127.36      130.98      1.85 o 
  -4   1   4      524.81      540.90      9.80 o 
  -3   1   4      142.13      146.29      4.13 o 
  -2   1   4       85.04       80.72      1.50 o 
  -1   1   4     1221.89     1188.37     13.01 o 
   0   1   4       23.81       19.36      1.02 o 
   1   1   4      147.42      132.86      1.83 o 
   2   1   4      135.67      137.69      3.83 o 
   3   1   4        7.39        7.63      1.91 o 
   4   1   4        0.74        5.13      1.10 o 
   5   1   4       26.31       23.95      1.17 o 
   6   1   4       19.24       19.21      0.98 o 
   7   1   4        5.81        7.01      1.21 o 
   8   1   4      403.70      412.72     17.91 o 
   9   1   4      156.19      193.41     10.45 o 
 -11   2   4       20.93       17.04      1.40 o 
 -10   2   4       50.40       40.99      2.35 o 
  -9   2   4      292.82      294.38      9.25 o 
  -8   2   4       26.58       30.01      0.75 o 
  -7   2   4        0.72        1.55      0.40 o 
  -6   2   4        1.28        2.92      0.47 o 
  -5   2   4      487.47      459.75      5.37 o 
  -4   2   4      167.60      222.92      2.73 o 
  -3   2   4      715.24      769.13      8.76 o 
  -2   2   4     3049.42     3097.71     54.43 o 
  -1   2   4     1132.51     1122.65     13.97 o 
   0   2   4       34.60       33.41      0.78 o 
   1   2   4      232.02      264.38      2.88 o 
   2   2   4      479.23      516.89      7.77 o 
   3   2   4      202.11      206.17      4.14 o 
   4   2   4      132.65      128.12      2.85 o 
   5   2   4       12.15       13.04      1.44 o 
   6   2   4       15.58       14.43      0.83 o 
   7   2   4      180.61      168.94      4.61 o 
   8   2   4       54.15       50.02      2.99 o 
   9   2   4       23.93       25.48      2.76 o 
 -11   3   4        0.02        0.75      1.51 o 
 -10   3   4       19.60       19.50      1.21 o 
  -9   3   4       12.52        8.83      2.12 o 
  -8   3   4        2.85        4.12      1.26 o 
  -7   3   4      359.49      345.16      5.62 o 
  -6   3   4       54.16       52.24      1.12 o 
  -5   3   4      236.71      232.81      4.43 o 
  -4   3   4      391.57      354.50      7.17 o 
  -3   3   4      129.66      132.30      4.58 o 
  -2   3   4       82.38       96.34      3.36 o 
  -1   3   4      706.79      651.01      4.71 o 
   0   3   4     5765.94     5469.11    177.70 o 
   1   3   4      402.37      421.49      6.85 o 
   2   3   4      359.88      389.95      7.33 o 
   3   3   4       97.98       91.04      2.80 o 
   4   3   4       87.16       92.51      2.31 o 
   5   3   4       37.73       36.30      1.27 o 
   6   3   4       42.78       39.79      1.63 o 
   7   3   4       60.60       68.43      3.84 o 
   8   3   4       98.51      101.18      4.76 o 
 -11   4   4       12.98       12.09      3.89 o 
 -10   4   4       29.58       35.86      1.58 o 
  -9   4   4       30.32       29.90      1.32 o 
  -8   4   4        0.30        0.62      0.55 o 
  -7   4   4       81.45       79.39      1.61 o 
  -6   4   4        0.02        1.73      1.06 o 
  -5   4   4      420.02      426.30      9.82 o 
  -4   4   4      120.26      121.94      2.65 o 
  -3   4   4      158.98      177.82      3.06 o 
  -2   4   4     1099.99     1160.24     26.34 o 
  -1   4   4       93.63       96.18      1.91 o 
   0   4   4       29.06       35.16      1.77 o 
   1   4   4      366.07      368.69     10.09 o 
   2   4   4       10.03       12.50      1.72 o 
   3   4   4       85.09       81.04      2.24 o 
   4   4   4      187.14      185.27      4.14 o 
   5   4   4       15.53       18.91      1.08 o 
   6   4   4      277.59      267.74      5.74 o 
   7   4   4       90.96       83.34      3.60 o 
   8   4   4       17.51       23.39      7.44 o 
 -11   5   4       40.70       34.77      9.90 o 
 -10   5   4       22.81       23.18      1.45 o 
  -9   5   4        0.53        1.02      0.84 o 
  -8   5   4     1493.29     1497.95     37.15 o 
  -7   5   4      660.44      662.40     12.55 o 
  -6   5   4        3.26        2.01      0.66 o 
  -5   5   4      207.15      204.04      4.09 o 
  -4   5   4      247.42      228.52      4.74 o 
  -3   5   4      226.09      222.33      3.87 o 
  -2   5   4       22.19       20.24      1.21 o 
  -1   5   4      936.18      923.52     27.09 o 
   0   5   4      728.17      838.27     17.81 o 
   1   5   4        8.86        7.94      2.60 o 
   2   5   4      197.50      203.16      4.43 o 
   3   5   4      251.73      258.58      5.38 o 
   4   5   4      481.53      480.25     10.56 o 
   5   5   4      114.82      101.32      3.29 o 
   6   5   4       27.89       31.64      2.77 o 
   7   5   4        2.24        1.14      2.42 o 
   8   5   4       12.40       13.91      6.19 o 
 -10   6   4       13.20       11.68      3.65 o 
  -9   6   4        5.03        4.99      1.36 o 
  -8   6   4       60.07       62.77      2.54 o 
  -7   6   4      266.35      254.54      5.85 o 
  -6   6   4        0.03        0.55      0.49 o 
  -5   6   4       39.06       46.38      1.35 o 
  -4   6   4       24.15       22.55      1.46 o 
  -3   6   4      611.05      616.88     10.62 o 
  -2   6   4      422.30      406.35      7.97 o 
  -1   6   4       17.71       24.76      1.06 o 
   0   6   4       88.51       98.64      3.04 o 
   1   6   4       10.40       12.75      2.53 o 
   2   6   4       82.84       85.86      2.89 o 
   3   6   4      387.82      394.72     12.87 o 
   4   6   4       53.38       50.50      2.51 o 
   5   6   4      131.31      140.70      9.69 o 
   6   6   4      137.36      123.22      5.82 o 
   7   6   4        0.68        1.71      0.89 o 
 -10   7   4        1.06        1.05      0.74 o 
  -9   7   4        2.29        1.26      0.83 o 
  -8   7   4      172.89      176.24      6.56 o 
  -7   7   4        2.01       -0.17      1.36 o 
  -6   7   4      165.16      162.12      4.09 o 
  -5   7   4        3.61        6.16      1.33 o 
  -4   7   4      499.00      506.10      9.36 o 
  -3   7   4      103.69       93.13      1.98 o 
  -2   7   4      164.47      165.84      6.41 o 
  -1   7   4        6.24        8.57      1.04 o 
   0   7   4      154.85      162.40      6.69 o 
   1   7   4      536.68      560.02     12.25 o 
   2   7   4        4.86        3.13      1.73 o 
   3   7   4       18.96       19.88      4.15 o 
   4   7   4       51.49       45.29      3.82 o 
   5   7   4      100.00      105.79      5.67 o 
   6   7   4       20.71       19.58      2.52 o 
   7   7   4        6.59        4.60      2.11 o 
  -9   8   4      181.17      196.87     10.20 o 
  -8   8   4       20.52       19.11      4.31 o 
  -7   8   4       28.60       30.02      1.66 o 
  -6   8   4      441.18      456.97      8.77 o 
  -5   8   4       41.91       38.09      1.86 o 
  -4   8   4        4.12        2.94      0.45 o 
  -3   8   4      427.57      450.71      9.85 o 
  -2   8   4       11.22       11.42      2.00 o 
  -1   8   4        4.28        2.35      1.73 o 
   0   8   4      635.58      623.29     15.75 o 
   1   8   4       18.94       11.21      2.86 o 
   2   8   4       88.65       94.76      4.01 o 
   3   8   4       67.36       62.37      2.97 o 
   4   8   4       54.84       58.54      3.90 o 
   5   8   4        5.17        5.18      1.46 o 
   6   8   4        0.28        2.30      2.13 o 
  -8   9   4        0.56        1.10      0.91 o 
  -7   9   4       26.01       25.79      1.92 o 
  -6   9   4        0.35        1.19      0.74 o 
  -5   9   4        0.97        0.54      0.62 o 
  -4   9   4       47.24       50.03      1.61 o 
  -3   9   4       87.85       85.64      1.76 o 
  -2   9   4        0.46        0.98      0.72 o 
  -1   9   4       84.83       85.94      2.28 o 
   0   9   4        0.01        1.20      0.91 o 
   1   9   4      186.03      189.12      5.10 o 
   2   9   4       46.33       41.56      6.65 o 
   3   9   4       28.45       26.42      5.47 o 
   4   9   4       45.97       49.24      3.27 o 
   5   9   4       34.96       33.88      3.44 o 
  -7  10   4      326.01      353.19     14.43 o 
  -6  10   4        7.28        7.95      2.31 o 
  -5  10   4       90.17       98.74      3.00 o 
  -4  10   4       89.13       90.74      2.68 o 
  -3  10   4        9.52        6.61      1.23 o 
  -2  10   4        3.62        1.59      0.71 o 
  -1  10   4       62.69       59.66      2.99 o 
   0  10   4      183.52      184.66      6.35 o 
   1  10   4       84.84       78.31      3.44 o 
   2  10   4       11.47        9.74      2.82 o 
   3  10   4        0.04       -1.19      1.92 o 
   4  10   4        3.25        1.89      2.18 o 
  -5  11   4       15.69       13.47      2.51 o 
  -4  11   4      130.13      134.99      3.98 o 
  -3  11   4        5.85        4.15      1.03 o 
  -2  11   4       98.69      113.92      3.50 o 
  -1  11   4       48.56       54.24      2.27 o 
   0  11   4        0.29        1.36      0.82 o 
   1  11   4       73.71       66.36      2.58 o 
   2  11   4        0.29        0.79      2.56 o 
 -11   0   5       72.54       71.03      4.20 o 
  -9   0   5     1913.11     1875.66     17.57 o 
  -7   0   5       50.44       55.18      2.31 o 
  -5   0   5      390.61      421.92     13.25 o 
  -3   0   5       92.30       98.31      3.27 o 
  -1   0   5       51.84       45.10      3.79 o 
   1   0   5      215.22      256.55     10.45 o 
   3   0   5      284.97      307.92      8.86 o 
   5   0   5      283.56      288.61      9.23 o 
   7   0   5      128.88      141.62      6.58 o 
 -11   1   5        5.90        2.27      2.36 o 
 -10   1   5      133.00      150.02      3.86 o 
  -9   1   5      113.93      101.27      3.96 o 
  -8   1   5       12.93        9.18      0.81 o 
  -7   1   5        7.59        8.30      0.60 o 
  -6   1   5      281.34      284.68      6.22 o 
  -5   1   5      101.28      105.43      2.52 o 
  -4   1   5      152.39      155.95      4.83 o 
  -3   1   5      132.91      118.58      3.91 o 
  -2   1   5     2137.72     2105.49     32.39 o 
  -1   1   5      449.12      459.40      5.54 o 
   0   1   5      114.09      118.60      2.23 o 
   1   1   5       70.47       75.84      5.01 o 
   2   1   5       14.43        9.89      2.32 o 
   3   1   5      171.84      168.69      4.30 o 
   4   1   5      110.48      100.47      2.58 o 
   5   1   5        0.66        0.67      0.78 o 
   6   1   5       15.91       14.81      1.30 o 
   7   1   5      454.42      465.04     12.25 o 
   8   1   5      224.64      234.68      8.03 o 
 -12   2   5       12.70       19.78      4.21 o 
 -11   2   5        1.59        1.86      2.07 o 
 -10   2   5        3.47        3.27      0.84 o 
  -9   2   5      260.34      259.70      8.38 o 
  -8   2   5        8.66       10.08      0.79 o 
  -7   2   5      115.71      113.23      2.71 o 
  -6   2   5      759.22      808.43     13.45 o 
  -5   2   5       29.52       24.57      3.08 o 
  -4   2   5       41.22       32.84      1.78 o 
  -3   2   5      822.74      946.67     31.21 o 
  -2   2   5      826.84      812.90      9.89 o 
  -1   2   5      611.01      655.25      8.30 o 
   0   2   5       64.93       64.60      5.51 o 
   1   2   5      466.79      488.22      8.39 o 
   2   2   5      205.50      197.96      4.51 o 
   3   2   5      230.73      256.78      8.42 o 
   4   2   5      148.66      158.69      3.55 o 
   5   2   5       11.74       16.85      1.70 o 
   6   2   5      231.51      250.56      5.23 o 
   7   2   5       50.66       47.24      4.11 o 
   8   2   5       34.84       43.10      2.82 o 
 -11   3   5        1.72        1.24      1.06 o 
 -10   3   5       21.04       18.55      2.33 o 
  -9   3   5        3.65        1.62      0.95 o 
  -8   3   5      103.66      111.57      3.14 o 
  -7   3   5      217.61      220.43      4.25 o 
  -6   3   5      733.03      790.08     13.33 o 
  -5   3   5      358.19      367.72      6.44 o 
  -4   3   5        0.75        1.48      0.39 o 
  -3   3   5      154.69      178.89      3.49 o 
  -2   3   5      857.15      983.16     42.75 o 
  -1   3   5      157.78      144.74      4.65 o 
   0   3   5      708.02      657.72     10.34 o 
   1   3   5       47.19       42.82      2.54 o 
   2   3   5       17.21       16.97      1.51 o 
   3   3   5      588.32      612.08     17.14 o 
   4   3   5        1.97        1.49      0.80 o 
   5   3   5        7.73        9.69      1.27 o 
   6   3   5      380.80      376.38      8.91 o 
   7   3   5       21.05       20.14      2.15 o 
   8   3   5      124.67      121.66      6.97 o 
 -11   4   5        5.35        3.28      1.47 o 
 -10   4   5       12.20        9.21      3.02 o 
  -9   4   5       82.27       90.07      2.35 o 
  -8   4   5       39.58       41.49      2.20 o 
  -7   4   5     1644.50     1637.12     48.43 o 
  -6   4   5      646.72      661.13     14.58 o 
  -5   4   5       70.68       76.75      3.70 o 
  -4   4   5      114.16      118.12      6.60 o 
  -3   4   5        0.25        1.00      0.44 o 
  -2   4   5     1712.53     1855.87     33.20 o 
  -1   4   5       13.45        9.05      0.93 o 
   0   4   5      716.89      719.97     18.41 o 
   1   4   5      337.81      366.97     17.16 o 
   2   4   5      149.54      169.52      5.73 o 
   3   4   5        7.10        5.01      1.78 o 
   4   4   5      124.72      141.78      5.50 o 
   5   4   5      179.64      179.31      8.78 o 
   6   4   5       90.06       78.68      4.12 o 
   7   4   5       54.05       55.00      2.73 o 
 -11   5   5       30.27       39.71      5.91 o 
 -10   5   5       17.07       17.90      5.86 o 
  -9   5   5      114.43      116.88      7.04 o 
  -8   5   5       34.77       33.85      1.40 o 
  -7   5   5        0.48        0.66      0.73 o 
  -6   5   5       25.60       25.77      1.71 o 
  -5   5   5        3.87        3.02      0.64 o 
  -4   5   5       54.54       55.87      1.61 o 
  -3   5   5       53.73       65.19      2.26 o 
  -2   5   5       43.07       51.41      0.87 o 
  -1   5   5       84.81       84.23      2.29 o 
   0   5   5       61.87       71.15      2.74 o 
   1   5   5      666.92      696.89     21.12 o 
   2   5   5       17.17       18.68      4.84 o 
   3   5   5        0.19        1.14      2.59 o 
   4   5   5      100.15       98.68      3.56 o 
   5   5   5       23.54       13.08      4.26 o 
   6   5   5       98.82       97.35      5.04 o 
   7   5   5        7.78        3.75      1.59 o 
 -10   6   5       14.07       10.45      4.49 o 
  -9   6   5       90.66      107.93      5.19 o 
  -8   6   5       26.07       24.71      1.94 o 
  -7   6   5      660.05      665.87     14.51 o 
  -6   6   5       86.83       79.96      2.14 o 
  -5   6   5        0.29       -0.10      0.69 o 
  -4   6   5      136.67      140.24      2.97 o 
  -3   6   5        5.91        3.89      0.89 o 
  -2   6   5      156.11      188.49      6.15 o 
  -1   6   5      204.22      225.85      6.17 o 
   0   6   5      129.23      145.16      7.06 o 
   1   6   5     2190.63     2293.67     60.21 o 
   2   6   5       29.49       25.05      2.16 o 
   3   6   5        4.65        6.16      2.18 o 
   4   6   5      213.47      214.29     12.11 o 
   5   6   5      453.65      412.18     18.20 o 
   6   6   5        7.43        5.00      2.13 o 
 -10   7   5       72.69       83.88      6.67 o 
  -9   7   5       21.77       13.79      3.88 o 
  -8   7   5        0.69        0.72      0.94 o 
  -7   7   5       24.14       27.26      1.09 o 
  -6   7   5       23.56       21.36      1.48 o 
  -5   7   5        1.42        1.57      0.62 o 
  -4   7   5      605.12      576.23     11.13 o 
  -3   7   5      131.27      133.73      3.21 o 
  -2   7   5      124.62      123.29      3.00 o 
  -1   7   5      457.92      511.00     13.13 o 
   0   7   5      802.91      827.18     31.81 o 
   1   7   5      124.62      113.48      5.73 o 
   2   7   5       45.22       51.23      3.26 o 
   3   7   5       78.66       81.28      3.43 o 
   4   7   5      191.89      195.87      9.16 o 
   5   7   5      287.84      287.64     12.32 o 
   6   7   5        1.03        1.87      1.32 o 
  -9   8   5        1.36        1.48      0.79 o 
  -8   8   5      413.86      417.25     17.27 o 
  -7   8   5      273.61      270.48      8.46 o 
  -6   8   5        1.90        1.89      0.59 o 
  -5   8   5        3.78        2.26      0.80 o 
  -4   8   5        7.04        3.62      0.82 o 
  -3   8   5      175.52      163.20      3.68 o 
  -2   8   5       36.56       33.21      2.09 o 
  -1   8   5       38.90       32.51      1.78 o 
   0   8   5      183.74      188.10      9.92 o 
   1   8   5       40.10       48.38      4.82 o 
   2   8   5       77.08       76.22      2.98 o 
   3   8   5       17.64       15.18      3.24 o 
   4   8   5        3.84        6.60      2.06 o 
   5   8   5       43.03       49.56      7.05 o 
  -8   9   5       54.17       49.92      4.85 o 
  -7   9   5       29.23       30.74      2.30 o 
  -6   9   5        6.86        5.96      1.30 o 
  -5   9   5       54.04       51.17      1.99 o 
  -4   9   5      189.40      181.78      5.23 o 
  -3   9   5       12.98       11.42      1.77 o 
  -2   9   5       96.42       92.12      2.49 o 
  -1   9   5      102.89       99.08      3.25 o 
   0   9   5       29.74       25.93      4.56 o 
   1   9   5       82.49       70.78      3.77 o 
   2   9   5       12.11        7.46      2.06 o 
   3   9   5      119.74      134.87      6.95 o 
   4   9   5        2.55        1.87      1.53 o 
  -6  10   5       87.13       89.96      3.19 o 
  -5  10   5       23.62       20.58      1.26 o 
  -4  10   5      102.58       86.88      2.66 o 
  -3  10   5      100.58      110.75      3.33 o 
  -2  10   5       82.87       73.91      2.82 o 
  -1  10   5        7.05        6.27      1.68 o 
   0  10   5        0.20        0.61      0.88 o 
   1  10   5        1.81        1.28      1.63 o 
   2  10   5       84.94       80.36     11.28 o 
   3  10   5      123.98      141.26      8.57 o 
  -4  11   5        0.31        0.97      0.70 o 
  -3  11   5      238.82      251.34      8.30 o 
  -2  11   5        7.32        5.01      1.14 o 
  -1  11   5       47.13       49.06      2.45 o 
   0  11   5      159.89      191.77      7.18 o 
 -12   0   6       33.64       34.90      1.85 o 
 -10   0   6      108.79       89.41      5.67 o 
  -8   0   6       22.14       23.29      1.56 o 
  -6   0   6       14.05        8.42      0.80 o 
  -4   0   6       52.91       44.72      1.63 o 
  -2   0   6     1815.29     1961.32     52.30 o 
   0   0   6      112.56      102.38      6.38 o 
   2   0   6       20.39       28.32      3.34 o 
   4   0   6      113.09      105.17      4.72 o 
   6   0   6      632.63      716.23     33.40 o 
 -12   1   6       35.86       30.53      1.78 o 
 -11   1   6       47.31       40.94      1.93 o 
 -10   1   6       35.94       38.49      2.20 o 
  -9   1   6       30.24       30.44      1.89 o 
  -8   1   6      131.84      144.08      4.35 o 
  -7   1   6      204.01      222.84      4.27 o 
  -6   1   6       21.70       24.11      1.29 o 
  -5   1   6      472.01      469.19     21.36 o 
  -4   1   6       37.07       44.68      3.24 o 
  -3   1   6      102.49      100.06      1.81 o 
  -2   1   6      441.36      484.37     11.98 o 
  -1   1   6      569.38      545.56      9.55 o 
   0   1   6       28.50       22.53      1.73 o 
   1   1   6       22.85       23.55      2.69 o 
   2   1   6      259.67      294.49      6.29 o 
   3   1   6       11.87       12.63      2.31 o 
   4   1   6       16.08       11.16      1.84 o 
   5   1   6        8.18        9.84      2.06 o 
   6   1   6        9.86        5.97      1.43 o 
   7   1   6       39.82       36.48      2.59 o 
 -12   2   6       28.75       32.91      2.04 o 
 -11   2   6       12.20        6.78      2.59 o 
 -10   2   6      276.44      239.54      8.21 o 
  -9   2   6      459.06      455.71      7.39 o 
  -8   2   6        0.30        0.19      0.56 o 
  -7   2   6       53.52       59.76      2.14 o 
  -6   2   6      729.16      736.78     17.70 o 
  -5   2   6       58.72       57.77      4.26 o 
  -4   2   6       40.54       38.46      2.76 o 
  -3   2   6      174.17      167.78      6.56 o 
  -2   2   6     1575.04     1633.60     24.04 o 
  -1   2   6       93.99      118.28      2.95 o 
   0   2   6       52.03       61.28      4.08 o 
   1   2   6        7.70       11.86      2.17 o 
   2   2   6       10.69       10.84      2.37 o 
   3   2   6       81.75       81.18      2.72 o 
   4   2   6       15.62       17.85      1.52 o 
   5   2   6      115.67      113.54      4.03 o 
   6   2   6       21.66       19.99      1.23 o 
   7   2   6       83.91       78.71      3.35 o 
 -11   3   6       29.17       25.19      3.58 o 
 -10   3   6       33.06       28.44      3.34 o 
  -9   3   6      151.14      156.45      4.87 o 
  -8   3   6      448.19      436.52      9.84 o 
  -7   3   6      591.39      608.37     13.60 o 
  -6   3   6      187.40      184.74      3.82 o 
  -5   3   6       59.33       65.36      2.28 o 
  -4   3   6      127.98      126.22      3.85 o 
  -3   3   6      167.91      197.36      4.39 o 
  -2   3   6       14.33       18.80      2.02 o 
  -1   3   6       89.25       83.81      3.88 o 
   0   3   6       47.53       44.53      3.01 o 
   1   3   6      162.80      158.62      4.20 o 
   2   3   6       73.21       71.34      2.12 o 
   3   3   6       94.49       80.14      5.08 o 
   4   3   6       42.94       34.27      1.58 o 
   5   3   6       12.08        9.96      1.93 o 
   6   3   6      177.31      170.33      6.25 o 
   7   3   6       12.36        7.96      2.50 o 
 -11   4   6       69.89       86.00      4.82 o 
 -10   4   6      133.52      141.76      8.62 o 
  -9   4   6       84.91       82.77      3.28 o 
  -8   4   6      517.31      544.48     14.37 o 
  -7   4   6      663.18      652.32     25.66 o 
  -6   4   6       70.15       68.49      0.95 o 
  -5   4   6       78.21       83.59      1.53 o 
  -4   4   6      146.48      157.14      3.82 o 
  -3   4   6      115.47      102.05      4.78 o 
  -2   4   6       49.26       76.58      2.59 o 
  -1   4   6        9.82        6.97      2.94 o 
   0   4   6      350.24      362.42      9.31 o 
   1   4   6      188.53      182.52      7.28 o 
   2   4   6      463.50      462.17      9.20 o 
   3   4   6      333.72      353.31      8.31 o 
   4   4   6      526.06      530.77     10.26 o 
   5   4   6       28.66       32.08      1.99 o 
   6   4   6       18.82       14.57      3.68 o 
   7   4   6      160.75      150.20      3.81 o 
 -11   5   6       15.21        9.28      4.07 o 
 -10   5   6        0.83        1.42      1.80 o 
  -9   5   6       52.68       55.76      3.54 o 
  -8   5   6        0.34        0.57      0.92 o 
  -7   5   6      395.24      384.58     17.01 o 
  -6   5   6        6.00        3.80      0.84 o 
  -5   5   6      439.19      446.06      6.87 o 
  -4   5   6       50.14       51.34      1.07 o 
  -3   5   6       17.13       14.51      0.67 o 
  -2   5   6        0.11       -0.07      0.40 o 
  -1   5   6      570.81      614.59     13.90 o 
   0   5   6      111.51      108.70      3.69 o 
   1   5   6      177.02      177.26      5.22 o 
   2   5   6       31.27       34.41      5.85 o 
   3   5   6       89.01       72.13      3.77 o 
   4   5   6        2.33        1.96      1.12 o 
   5   5   6      210.55      205.43      9.46 o 
   6   5   6       30.04       25.97      5.30 o 
 -10   6   6      271.24      292.42     12.21 o 
  -9   6   6       20.99       23.93      9.46 o 
  -8   6   6      280.62      276.92      9.94 o 
  -7   6   6      145.90      144.85      3.12 o 
  -6   6   6       12.56       11.73      2.17 o 
  -5   6   6       47.65       52.61      1.25 o 
  -4   6   6      147.12      140.66      2.86 o 
  -3   6   6       65.51       68.65      2.52 o 
  -2   6   6       23.74       18.42      2.12 o 
  -1   6   6        2.82        6.02      1.96 o 
   0   6   6     1385.12     1433.39     12.18 o 
   1   6   6      739.99      814.13     22.53 o 
   2   6   6       38.71       29.42      2.46 o 
   3   6   6       13.74       12.66      4.12 o 
   4   6   6      126.15      122.48      6.68 o 
   5   6   6        5.46        5.84      2.58 o 
   6   6   6        1.70        1.35      1.74 o 
  -9   7   6      168.22      187.16      9.59 o 
  -8   7   6        1.26        1.52      1.70 o 
  -7   7   6        0.05       -0.14      0.96 o 
  -6   7   6       21.84       18.49      1.13 o 
  -5   7   6       66.19       56.33      1.67 o 
  -4   7   6      195.19      168.06      3.86 o 
  -3   7   6       38.81       42.76      2.38 o 
  -2   7   6       56.66       61.39      2.61 o 
  -1   7   6      424.16      401.72     11.18 o 
   0   7   6       17.56       22.92      2.28 o 
   1   7   6       30.78       22.42      2.06 o 
   2   7   6      110.48      105.58      4.16 o 
   3   7   6        4.99        3.29      1.83 o 
   4   7   6       21.93       25.73      5.16 o 
   5   7   6        7.49        6.61      3.09 o 
  -9   8   6        3.91        3.30      1.76 o 
  -8   8   6       74.52       72.58      4.78 o 
  -7   8   6       54.81       58.96      2.38 o 
  -6   8   6        0.79        0.38      0.60 o 
  -5   8   6        2.71        2.28      0.56 o 
  -4   8   6       27.54       30.82      1.13 o 
  -3   8   6      161.40      151.89      4.22 o 
  -2   8   6      242.28      241.85      7.85 o 
  -1   8   6        1.25        0.98      1.17 o 
   0   8   6      307.41      337.23     11.03 o 
   1   8   6        3.26        5.51      1.65 o 
   2   8   6       27.59       30.85      3.02 o 
   3   8   6        8.55        9.64      3.34 o 
   4   8   6        3.71        2.58      0.96 o 
  -7   9   6       69.52       67.02      3.43 o 
  -6   9   6        4.84        7.11      1.81 o 
  -5   9   6       64.21       52.15      2.00 o 
  -4   9   6      203.40      190.96      5.51 o 
  -3   9   6       71.51       76.06      2.77 o 
  -2   9   6       53.61       60.08      3.56 o 
  -1   9   6       26.42       19.45      2.07 o 
   0   9   6        9.04       11.82      3.47 o 
   1   9   6       68.85       59.25      3.21 o 
   2   9   6        6.42        5.69      2.39 o 
   3   9   6       51.08       55.57      7.82 o 
  -6  10   6       12.82       10.69      3.53 o 
  -5  10   6       17.67       16.42      1.90 o 
  -4  10   6        8.56        8.02      1.70 o 
  -3  10   6      141.13      157.75      4.57 o 
  -2  10   6       14.50       12.19      2.37 o 
  -1  10   6      257.85      273.10     11.26 o 
   0  10   6        0.25       -0.07      1.10 o 
   1  10   6       47.80       46.05      8.46 o 
 -11   0   7       24.87       30.57      2.34 o 
  -9   0   7      252.09      271.63     14.23 o 
  -7   0   7      399.35      427.00     17.49 o 
  -5   0   7        2.54       -0.48      7.41 o 
  -3   0   7     2307.50     2330.13     42.98 o 
  -1   0   7       28.23       27.59      3.97 o 
   1   0   7      628.52      684.09     20.40 o 
   3   0   7       19.25       16.38      4.93 o 
   5   0   7        3.53        3.57      1.54 o 
 -11   1   7      179.47      192.59      7.68 o 
 -10   1   7       10.25       11.53      1.88 o 
  -9   1   7       56.83       55.67      1.73 o 
  -8   1   7      318.86      329.46      9.46 o 
  -7   1   7      299.04      304.15      6.57 o 
  -6   1   7       97.86       96.72      2.35 o 
  -5   1   7       54.37       55.20      5.32 o 
  -4   1   7       68.36       75.05      1.80 o 
  -3   1   7       22.43       21.46      1.08 o 
  -2   1   7      414.60      439.44     11.65 o 
  -1   1   7      178.06      188.22      6.15 o 
   0   1   7       28.62       29.21      1.89 o 
   1   1   7        5.09        4.45      1.76 o 
   2   1   7      135.23      126.89      3.67 o 
   3   1   7      223.65      225.53      6.37 o 
   4   1   7       26.64       24.55      1.43 o 
   5   1   7       53.01       52.20      2.30 o 
   6   1   7      197.53      213.92      6.33 o 
 -11   2   7       30.24       30.53      8.57 o 
 -10   2   7       60.60       55.56      2.92 o 
  -9   2   7       15.30       15.57      1.20 o 
  -8   2   7      167.95      168.78      4.10 o 
  -7   2   7       24.75       26.19      1.31 o 
  -6   2   7      276.35      287.55      8.63 o 
  -5   2   7       94.47       81.92      5.27 o 
  -4   2   7       31.24       28.82      1.24 o 
  -3   2   7        0.30        3.01      1.39 o 
  -2   2   7      110.44       92.15      2.78 o 
  -1   2   7      158.49      159.05      4.24 o 
   0   2   7        1.28        0.80      1.61 o 
   1   2   7       46.03       44.00      1.85 o 
   2   2   7      123.17      115.22      3.58 o 
   3   2   7        2.17        2.54      1.00 o 
   4   2   7       16.14       19.43      1.30 o 
   5   2   7      174.41      179.22      5.26 o 
   6   2   7       69.12       73.75      3.39 o 
 -11   3   7       69.19       71.00      4.52 o 
 -10   3   7      200.23      186.23      6.73 o 
  -9   3   7       52.46       47.21      5.03 o 
  -8   3   7       62.05       61.74      2.06 o 
  -7   3   7      833.78      836.81     16.49 o 
  -6   3   7       38.92       38.28      1.47 o 
  -5   3   7      253.77      263.81      9.71 o 
  -4   3   7        0.46        0.97      1.12 o 
  -3   3   7     1068.26     1104.26     10.67 o 
  -2   3   7       54.20       63.93      3.43 o 
  -1   3   7      930.78      951.45     42.96 o 
   0   3   7      209.28      222.22      5.16 o 
   1   3   7      238.76      228.99      7.06 o 
   2   3   7       15.81       13.93      3.05 o 
   3   3   7       83.73       88.37      2.49 o 
   4   3   7        0.51        0.88      0.65 o 
   5   3   7       60.05       58.44      2.13 o 
   6   3   7       95.77      100.61      4.77 o 
 -11   4   7       24.37       34.71      6.50 o 
 -10   4   7      100.22       98.73      6.90 o 
  -9   4   7       41.83       44.59      3.88 o 
  -8   4   7       30.85       32.51      2.52 o 
  -7   4   7       14.01       12.35      1.27 o 
  -6   4   7      760.35      709.41     14.11 o 
  -5   4   7       75.09       68.94      6.66 o 
  -4   4   7       73.47       75.91      3.09 o 
  -3   4   7       16.29       15.54      1.76 o 
  -2   4   7       30.50       25.72      5.64 o 
  -1   4   7       75.24       84.98      4.21 o 
   0   4   7      153.30      138.53      4.47 o 
   1   4   7       45.45       50.53      2.99 o 
   2   4   7       99.10       97.89      3.20 o 
   3   4   7       58.94       62.26      2.79 o 
   4   4   7       84.59       80.95      3.49 o 
   5   4   7       50.35       42.83      2.79 o 
   6   4   7        8.38        7.27      1.65 o 
 -10   5   7       82.22       81.13      4.34 o 
  -9   5   7      226.42      241.86     15.25 o 
  -8   5   7       15.38       13.43      2.96 o 
  -7   5   7      399.64      413.22      8.23 o 
  -6   5   7      248.97      239.93     11.04 o 
  -5   5   7       37.58       37.60      0.74 o 
  -4   5   7       37.80       32.51      1.07 o 
  -3   5   7       29.81       27.21      1.22 o 
  -2   5   7       22.75       20.97      2.74 o 
  -1   5   7      514.53      520.17     12.53 o 
   0   5   7       22.60       21.81      5.60 o 
   1   5   7      392.51      402.20     11.43 o 
   2   5   7      366.10      381.73     10.60 o 
   3   5   7        1.67        3.93      2.32 o 
   4   5   7        1.06        1.42      0.79 o 
   5   5   7      111.53       92.24      5.84 o 
 -10   6   7      240.30      240.51     12.62 o 
  -9   6   7       33.16       33.17      3.04 o 
  -8   6   7        0.26        0.59      0.61 o 
  -7   6   7       88.63       91.58      2.57 o 
  -6   6   7      216.05      230.41      4.51 o 
  -5   6   7        0.22        0.41      0.56 o 
  -4   6   7      535.26      508.45     13.47 o 
  -3   6   7      424.21      403.69     10.75 o 
  -2   6   7      126.59      127.01      5.02 o 
  -1   6   7       47.85       49.45      2.58 o 
   0   6   7      518.45      532.41     14.32 o 
   1   6   7       75.73       74.57      5.42 o 
   2   6   7      101.06      104.15      4.73 o 
   3   6   7       12.60       12.69      4.10 o 
   4   6   7       37.60       43.63      4.20 o 
   5   6   7       12.78       15.17      5.22 o 
  -9   7   7       37.95       42.40      8.75 o 
  -8   7   7       64.37       69.96      2.70 o 
  -7   7   7        1.21        2.31      1.00 o 
  -6   7   7        0.33        0.28      0.74 o 
  -5   7   7      180.07      197.77      4.89 o 
  -4   7   7        0.77        1.59      0.83 o 
  -3   7   7        0.23        1.38      1.56 o 
  -2   7   7        0.83        2.53      1.99 o 
  -1   7   7      121.98      121.28      4.37 o 
   0   7   7       23.32       24.41      6.18 o 
   1   7   7      364.07      353.09     12.89 o 
   2   7   7       41.31       33.48      2.81 o 
   3   7   7       90.03      114.38      7.14 o 
   4   7   7       12.37       12.79      4.93 o 
  -8   8   7        2.90        1.52      1.18 o 
  -7   8   7        1.98        2.47      0.99 o 
  -6   8   7       20.28       21.92      2.24 o 
  -5   8   7      130.56      116.42      3.54 o 
  -4   8   7      245.33      218.95      6.30 o 
  -3   8   7        8.13        4.95      1.70 o 
  -2   8   7       72.25       69.27      3.77 o 
  -1   8   7        9.95        7.76      2.61 o 
   0   8   7      291.34      252.79     11.32 o 
   1   8   7      267.20      278.68      9.42 o 
   2   8   7        7.42        4.68      3.57 o 
   3   8   7       83.69       83.96      6.23 o 
  -7   9   7        1.24        1.32      1.30 o 
  -6   9   7       39.57       37.42      3.01 o 
  -5   9   7      202.94      205.71      6.52 o 
  -4   9   7       80.68       78.49      3.97 o 
  -3   9   7       86.47      100.27      4.03 o 
  -2   9   7       71.05       70.83      4.02 o 
  -1   9   7        0.36        1.30      1.26 o 
   0   9   7        2.43        2.88      2.09 o 
   1   9   7        0.72        2.93      1.86 o 
   2   9   7       17.05       12.92      4.45 o 
  -5  10   7        0.65        0.40      0.68 o 
  -4  10   7       10.96       12.08      2.79 o 
  -3  10   7        2.92        5.08      1.23 o 
  -2  10   7       19.03       16.99      4.39 o 
  -1  10   7        7.51        7.64      2.83 o 
 -10   0   8      115.78      121.93      5.66 o 
  -8   0   8      327.42      354.84     37.55 o 
  -6   0   8      847.32     1033.19     43.44 o 
  -4   0   8        6.03        3.98      1.57 o 
  -2   0   8      754.92      806.36     23.04 o 
   0   0   8        3.80       -0.70      2.43 o 
   2   0   8       32.41       29.26      2.49 o 
   4   0   8        6.84        7.55      2.56 o 
 -11   1   8        0.02        1.11      0.64 o 
 -10   1   8       33.27       30.32      2.07 o 
  -9   1   8      118.73      113.13      3.08 o 
  -8   1   8        0.00        0.27      1.29 o 
  -7   1   8       29.37       26.70      1.10 o 
  -6   1   8      265.95      269.00      8.00 o 
  -5   1   8       35.93       38.17      1.62 o 
  -4   1   8       55.89       51.65      1.76 o 
  -3   1   8      308.41      309.63      6.11 o 
  -2   1   8     1121.93     1195.05     23.04 o 
  -1   1   8       30.91       26.67      1.86 o 
   0   1   8       53.84       50.21      1.88 o 
   1   1   8        8.74        8.93      2.22 o 
   2   1   8       14.13       14.38      2.64 o 
   3   1   8       44.89       42.56      1.51 o 
   4   1   8      233.48      248.64      9.09 o 
   5   1   8      173.72      171.25      5.45 o 
 -11   2   8       18.28       23.34      3.49 o 
 -10   2   8       48.51       46.66      5.11 o 
  -9   2   8      195.98      194.32      5.18 o 
  -8   2   8      447.29      442.67      7.45 o 
  -7   2   8      365.58      360.49      7.93 o 
  -6   2   8      105.53       96.17      4.38 o 
  -5   2   8       14.23       12.44      3.80 o 
  -4   2   8       55.94       43.39      2.29 o 
  -3   2   8       23.62       21.27      1.98 o 
  -2   2   8       87.03       87.55      3.38 o 
  -1   2   8      241.56      247.72      5.90 o 
   0   2   8       28.48       30.10      2.34 o 
   1   2   8      866.40      893.04     19.85 o 
   2   2   8      153.78      145.66      5.93 o 
   3   2   8        3.65        2.86      1.40 o 
   4   2   8      196.36      207.55      6.04 o 
   5   2   8      170.04      180.80      5.60 o 
 -11   3   8        0.75        1.51      1.05 o 
 -10   3   8       81.11       81.10      3.99 o 
  -9   3   8       17.18       16.01      1.92 o 
  -8   3   8       30.37       31.38      1.23 o 
  -7   3   8        5.58        3.13      1.78 o 
  -6   3   8      186.13      193.04      7.20 o 
  -5   3   8       39.20       48.20      2.63 o 
  -4   3   8       82.81       85.99      2.91 o 
  -3   3   8       70.82       76.67      3.05 o 
  -2   3   8      114.93      138.42      5.78 o 
  -1   3   8      204.24      197.72      5.98 o 
   0   3   8       35.24       36.64      2.76 o 
   1   3   8       10.84        8.22      2.47 o 
   2   3   8      438.71      442.67      7.78 o 
   3   3   8       72.78       76.50      3.90 o 
   4   3   8        0.01        1.54      0.90 o 
   5   3   8       65.93       58.34      3.21 o 
 -10   4   8      120.47      113.07      5.47 o 
  -9   4   8      465.30      518.91     12.04 o 
  -8   4   8       65.22       67.31      2.35 o 
  -7   4   8       28.30       27.88      1.21 o 
  -6   4   8       97.37      102.18      3.64 o 
  -5   4   8        9.37       14.93      3.77 o 
  -4   4   8      448.74      460.44     22.16 o 
  -3   4   8       44.44       46.41      1.63 o 
  -2   4   8        5.50        4.54      1.98 o 
  -1   4   8      189.43      192.74      6.43 o 
   0   4   8      205.67      225.18      8.38 o 
   1   4   8      832.69      828.40     21.37 o 
   2   4   8        2.50        3.84      1.39 o 
   3   4   8       79.82       71.25      2.80 o 
   4   4   8       42.54       36.54      1.96 o 
   5   4   8        6.35        3.57      2.08 o 
 -10   5   8        0.15        1.03      0.93 o 
  -9   5   8      182.49      207.52     13.39 o 
  -8   5   8      207.36      212.15      6.96 o 
  -7   5   8       83.86       82.66      3.90 o 
  -6   5   8      108.44      112.31      4.46 o 
  -5   5   8      112.25      102.88      6.20 o 
  -4   5   8        0.28       -1.24      1.70 o 
  -3   5   8       75.74       75.32      3.83 o 
  -2   5   8       81.46       76.12      3.70 o 
  -1   5   8       22.06       14.16      3.06 o 
   0   5   8      185.39      186.11      6.06 o 
   1   5   8        0.42        5.36      3.36 o 
   2   5   8       99.96       95.95      5.38 o 
   3   5   8        0.96        0.44      1.15 o 
   4   5   8       41.85       41.08      3.87 o 
  -9   6   8        0.35        1.30      0.94 o 
  -8   6   8       82.84       82.72      3.22 o 
  -7   6   8       74.13       76.51      3.36 o 
  -6   6   8        1.91        1.40      1.11 o 
  -5   6   8       83.49       69.98      2.93 o 
  -4   6   8       12.89        5.34      1.86 o 
  -3   6   8        0.15        1.43      1.07 o 
  -2   6   8      141.86      129.70      4.86 o 
  -1   6   8       56.84       41.51      8.32 o 
   0   6   8       13.87       16.83      4.72 o 
   1   6   8       31.60       24.29      6.79 o 
   2   6   8       61.07       66.99      3.65 o 
   3   6   8       79.79       69.50      4.14 o 
  -9   7   8       18.02       24.73      2.76 o 
  -8   7   8        7.67        2.70      1.41 o 
  -7   7   8      125.95      132.08      4.45 o 
  -6   7   8       74.78       59.40      2.45 o 
  -5   7   8        7.36        6.03      1.36 o 
  -4   7   8        0.23        0.89      1.66 o 
  -3   7   8        1.00        2.07      1.26 o 
  -2   7   8       12.01       13.52      3.94 o 
  -1   7   8        0.90        3.42      1.78 o 
   0   7   8      138.15      141.86      5.70 o 
   1   7   8       35.48       28.50      6.69 o 
   2   7   8        0.01       -1.47      1.77 o 
   3   7   8       89.68       93.78      5.14 o 
  -7   8   8       24.60       23.23      1.40 o 
  -6   8   8       21.45       14.40      3.62 o 
  -5   8   8       41.28       33.30      2.67 o 
  -4   8   8       71.73       65.21      5.54 o 
  -3   8   8        5.32        2.61      1.68 o 
  -2   8   8        1.65        0.69      1.48 o 
  -1   8   8      751.23      756.51     18.10 o 
   0   8   8       77.45       69.59      3.67 o 
   1   8   8       20.22       16.11      4.66 o 
  -6   9   8        0.18        0.77      0.89 o 
  -5   9   8       18.07       11.07      2.50 o 
  -4   9   8       88.85       82.90      3.46 o 
  -3   9   8       79.97       87.80      4.23 o 
  -2   9   8        6.13        5.75      1.66 o 
  -1   9   8        4.92        8.28      2.21 o 
   0   9   8       17.96       12.70      3.77 o 
 -11   0   9        4.06        4.79      2.46 o 
  -9   0   9        1.10        0.52      1.16 o 
  -7   0   9      213.01      194.59      6.50 o 
  -5   0   9        7.90        4.04      1.63 o 
  -3   0   9        5.35        4.73      3.07 o 
  -1   0   9      136.54      128.30      8.82 o 
   1   0   9      376.72      382.38     43.03 o 
   3   0   9       10.38       11.09      3.59 o 
 -11   1   9       23.04       23.55      1.74 o 
 -10   1   9       28.75       29.43      1.72 o 
  -9   1   9       64.76       60.26      3.27 o 
  -8   1   9       14.74       13.81      1.26 o 
  -7   1   9     1541.16     1582.90     26.89 o 
  -6   1   9      272.50      272.05     15.57 o 
  -5   1   9       30.74       27.66      1.59 o 
  -4   1   9      118.84      122.77      4.84 o 
  -3   1   9      473.46      492.17     11.79 o 
  -2   1   9      374.50      376.84      9.68 o 
  -1   1   9      239.35      227.32      6.85 o 
   0   1   9       94.21      101.98      4.23 o 
   1   1   9        1.83        1.48      1.42 o 
   2   1   9      142.45      158.21     11.46 o 
   3   1   9        1.77        2.08      0.96 o 
   4   1   9        8.45        5.86      2.01 o 
 -11   2   9        4.00        2.62      1.40 o 
 -10   2   9       18.15       16.77      4.63 o 
  -9   2   9      158.17      171.75      6.77 o 
  -8   2   9       14.59       14.46      2.26 o 
  -7   2   9        4.52        4.57      1.31 o 
  -6   2   9        6.01        0.78      3.75 o 
  -5   2   9        0.36        0.96      3.97 o 
  -4   2   9      175.36      164.55     12.60 o 
  -3   2   9        5.88        7.78      1.60 o 
  -2   2   9      826.88      879.25     19.46 o 
  -1   2   9       96.64       94.21      6.96 o 
   0   2   9       87.16       78.25      4.40 o 
   1   2   9      485.77      540.33      9.69 o 
   2   2   9        0.98        1.65      0.98 o 
   3   2   9        1.21        1.51      0.89 o 
   4   2   9        0.04        0.53      1.07 o 
 -10   3   9        0.58        1.33      0.86 o 
  -9   3   9      369.68      372.49     13.71 o 
  -8   3   9        0.71        2.88      1.93 o 
  -7   3   9       15.70       11.67      0.91 o 
  -6   3   9       41.39       37.98      2.96 o 
  -5   3   9        8.90        7.22      2.26 o 
  -4   3   9        4.63        9.38      3.03 o 
  -3   3   9       16.35       15.37      4.81 o 
  -2   3   9       10.37       11.85      5.16 o 
  -1   3   9        0.58        0.73      1.24 o 
   0   3   9      111.37      117.90      3.03 o 
   1   3   9      138.38      125.89      3.52 o 
   2   3   9      190.86      198.07      9.94 o 
   3   3   9        0.98        1.72      1.09 o 
   4   3   9       50.81       43.10      3.01 o 
 -10   4   9      368.81      396.32     16.67 o 
  -9   4   9       59.38       55.84      4.06 o 
  -8   4   9      176.86      173.12      9.41 o 
  -7   4   9       85.33       87.25      4.15 o 
  -6   4   9      185.35      173.74      6.29 o 
  -5   4   9      147.72      154.65      4.85 o 
  -4   4   9      263.03      224.29      7.10 o 
  -3   4   9        2.81        5.74      1.49 o 
  -2   4   9      114.97      115.79      4.24 o 
  -1   4   9       18.48       18.11      4.88 o 
   0   4   9      487.34      499.44     14.21 o 
   1   4   9        8.43        6.27      2.82 o 
   2   4   9      132.95      139.22      5.28 o 
   3   4   9        8.99        5.76      1.16 o 
  -9   5   9      163.86      173.43     10.68 o 
  -8   5   9       84.61       90.31      4.65 o 
  -7   5   9        0.01        0.78      1.03 o 
  -6   5   9      245.81      288.94     12.77 o 
  -5   5   9        3.22        1.56      1.39 o 
  -4   5   9       36.03       42.76      2.28 o 
  -3   5   9      180.65      168.92      5.60 o 
  -2   5   9       48.71       55.80      7.71 o 
  -1   5   9       61.19       64.91      6.15 o 
   0   5   9        4.15        4.75      3.08 o 
   1   5   9        3.06        3.82      1.66 o 
   2   5   9       11.71       18.61      4.39 o 
   3   5   9        2.65        0.87      1.94 o 
  -9   6   9      419.18      438.02     18.57 o 
  -8   6   9        4.79        2.32      0.88 o 
  -7   6   9       28.41       23.69      4.31 o 
  -6   6   9      281.88      293.03      8.76 o 
  -5   6   9      232.52      206.30      8.17 o 
  -4   6   9      131.50      109.77      8.48 o 
  -3   6   9       61.89       62.79      4.28 o 
  -2   6   9       23.17       23.24      7.27 o 
  -1   6   9       12.40       12.37      3.72 o 
   0   6   9       85.78       96.11      6.64 o 
   1   6   9       14.85       14.20      4.28 o 
   2   6   9       59.78       71.23      5.29 o 
  -8   7   9        2.18        1.22      0.69 o 
  -7   7   9        0.30        0.96      0.93 o 
  -6   7   9        0.46        1.00      0.89 o 
  -5   7   9        3.15        2.05      1.18 o 
  -4   7   9       13.14        8.82      1.71 o 
  -3   7   9        2.55        4.39      2.39 o 
  -2   7   9       48.88       50.30      3.98 o 
  -1   7   9       26.66       15.49      3.77 o 
   0   7   9       88.93       79.46      9.06 o 
   1   7   9       50.53       42.75      3.84 o 
  -6   8   9       15.54       18.21      3.26 o 
  -5   8   9      135.43      154.66      5.16 o 
  -4   8   9       12.71       11.48      3.83 o 
  -3   8   9       36.25       39.35      5.65 o 
  -2   8   9       20.18       17.90      4.72 o 
  -1   8   9      194.69      226.04     10.76 o 
 -10   0  10        3.09        1.98      2.42 o 
  -8   0  10      354.04      346.54     16.84 o 
  -6   0  10      237.52      215.66     16.31 o 
  -4   0  10       40.34       37.09      3.48 o 
  -2   0  10        4.71        2.95      1.70 o 
   0   0  10       99.73      103.74      5.71 o 
   2   0  10       12.76       13.50      4.70 o 
 -10   1  10       18.21       16.35      3.10 o 
  -9   1  10        3.29        1.89      2.14 o 
  -8   1  10      246.81      246.01      7.88 o 
  -7   1  10       28.62       36.49     10.08 o 
  -6   1  10       15.58       14.68      8.83 o 
  -5   1  10       20.90       21.52      6.89 o 
  -4   1  10      301.76      283.68      7.12 o 
  -3   1  10       29.39       27.87      2.72 o 
  -2   1  10      185.35      174.83     11.21 o 
  -1   1  10       83.52       83.51      5.78 o 
   0   1  10      160.48      171.97     10.20 o 
   1   1  10      210.19      211.24      6.35 o 
   2   1  10      323.18      321.73     10.79 o 
   3   1  10       85.77       91.49      3.82 o 
 -10   2  10       19.82       23.11      2.58 o 
  -9   2  10        2.65        4.62      2.03 o 
  -8   2  10       36.46       36.64      5.11 o 
  -7   2  10        2.99        5.47      8.67 o 
  -6   2  10      173.53      181.37     16.14 o 
  -5   2  10      315.83      314.80     12.15 o 
  -4   2  10       19.31       11.39      3.93 o 
  -3   2  10        8.78        7.32      4.26 o 
  -2   2  10       59.86       62.53      3.08 o 
  -1   2  10       19.94       16.72      3.94 o 
   0   2  10        0.26        0.59      0.86 o 
   1   2  10      340.12      332.77      9.50 o 
   2   2  10       33.85       30.70      2.12 o 
 -10   3  10       25.84       32.17      3.88 o 
  -9   3  10       41.02       42.43      3.09 o 
  -8   3  10       15.50       11.31      4.07 o 
  -7   3  10       21.70       17.44      1.22 o 
  -6   3  10       73.23       63.27     20.10 o 
  -5   3  10       72.03       84.60      8.37 o 
  -4   3  10      138.64      146.91      6.47 o 
  -3   3  10       99.94      118.04      4.94 o 
  -2   3  10        2.44        3.25      2.15 o 
  -1   3  10      113.96      115.01      4.50 o 
   0   3  10      125.85      138.43      4.55 o 
   1   3  10      357.77      336.68     10.55 o 
   2   3  10        2.02        2.09      0.83 o 
  -9   4  10       54.80       66.56     12.47 o 
  -8   4  10       49.18       47.29      6.06 o 
  -7   4  10        8.01        6.68      3.65 o 
  -6   4  10       16.01        8.26      4.23 o 
  -5   4  10      105.67       89.53      5.17 o 
  -4   4  10       61.35       55.00      5.70 o 
  -3   4  10        0.13        1.76      1.80 o 
  -2   4  10        0.36        0.98      1.06 o 
  -1   4  10       26.90       17.28      5.78 o 
   0   4  10       77.41       70.02      4.66 o 
   1   4  10      115.41      112.57      5.44 o 
   2   4  10       22.06       20.66      2.48 o 
  -8   5  10      101.22      117.12     10.34 o 
  -7   5  10        9.81       12.40      3.77 o 
  -6   5  10      106.37       94.85      4.87 o 
  -5   5  10        0.76        1.81      1.99 o 
  -4   5  10       23.61       21.84      5.79 o 
  -3   5  10        0.13        2.50      2.81 o 
  -2   5  10       58.76       72.31      5.25 o 
  -1   5  10       82.75       78.13      5.86 o 
   0   5  10        4.32        6.31      4.70 o 
   1   5  10       34.04       38.76      7.05 o 
  -8   6  10       86.78       84.04      3.06 o 
  -7   6  10        6.10        5.45      2.34 o 
  -6   6  10      250.06      221.91      8.18 o 
  -5   6  10       21.26       18.28      6.98 o 
  -4   6  10       12.13        8.09      2.96 o 
  -3   6  10       24.28       17.92      6.26 o 
  -2   6  10       13.76        8.62      3.10 o 
  -1   6  10       28.90       44.88      4.05 o 
   0   6  10        3.17        4.81      3.19 o 
  -6   7  10        2.18        2.94      0.96 o 
  -5   7  10        0.02       -0.84      1.77 o 
  -4   7  10      107.02      109.55      5.78 o 
  -3   7  10        0.05        1.91      2.33 o 
  -2   7  10       18.46       13.26      3.80 o 
  -1   7  10      126.58      119.43      8.91 o 
  -9   0  11      180.26      195.88     11.17 o 
  -7   0  11      564.71      618.78     25.31 o 
  -5   0  11       84.69       64.19     17.46 o 
  -3   0  11     1347.83     1398.70     25.57 o 
  -1   0  11       23.95       20.96      7.61 o 
   1   0  11      703.78      729.07     38.96 o 
  -9   1  11        0.84        1.50      2.54 o 
  -8   1  11      217.85      229.89      8.38 o 
  -7   1  11        5.56       18.66     10.49 o 
  -6   1  11        4.45        6.31      6.78 o 
  -5   1  11      136.21      162.27     24.56 o 
  -4   1  11        2.59       -0.99      8.79 o 
  -3   1  11       12.31        9.97      4.69 o 
  -2   1  11        3.16        2.66      1.29 o 
  -1   1  11        3.22        3.33      1.12 o 
   0   1  11        1.84        0.56      1.27 o 
   1   1  11        2.89        2.74      1.09 o 
  -9   2  11       35.63       36.10      5.20 o 
  -8   2  11      183.25      180.98     11.05 o 
  -7   2  11      255.52      277.81     19.79 o 
  -6   2  11       64.03       72.78     15.41 o 
  -5   2  11       29.45       33.61     12.79 o 
  -4   2  11        5.68        3.57      4.80 o 
  -3   2  11       92.20      101.31      5.36 o 
  -2   2  11        0.04        1.60      0.83 o 
  -1   2  11      105.47      114.64      6.79 o 
   0   2  11        4.15        2.02      1.19 o 
   1   2  11       57.09       64.44      4.32 o 
  -9   3  11        1.95        1.29      1.62 o 
  -8   3  11       53.17       52.06      8.64 o 
  -7   3  11      347.34      391.16     36.80 o 
  -6   3  11       12.06        5.14      4.92 o 
  -5   3  11        6.46        9.19      5.58 o 
  -4   3  11       29.21       16.99      4.86 o 
  -3   3  11      124.06      127.83     11.35 o 
  -2   3  11       56.70       49.73      3.27 o 
  -1   3  11       45.33       42.11      2.21 o 
   0   3  11       55.07       51.72      4.15 o 
  -8   4  11       80.29       85.13      6.03 o 
  -7   4  11       19.58       10.45      6.27 o 
  -6   4  11       56.64       52.25      6.84 o 
  -5   4  11      153.10      183.79     14.94 o 
  -4   4  11        1.05        2.21      1.81 o 
  -3   4  11        2.06        1.89      1.42 o 
  -2   4  11      284.25      291.72     11.07 o 
  -1   4  11      167.19      169.37      7.33 o 
   0   4  11       10.54       11.51      5.18 o 
  -7   5  11        4.36        3.46      1.66 o 
  -6   5  11        6.37        4.85      2.68 o 
  -5   5  11       23.83       16.26      4.38 o 
  -4   5  11        2.34        0.76      1.82 o 
  -3   5  11        0.75        3.01      3.76 o 
  -2   5  11       67.03       66.22      4.85 o 
  -1   5  11        6.70        5.11      3.16 o 
  -5   6  11       73.28       85.43      9.63 o 
  -4   6  11       10.11        4.45      1.91 o 
  -3   6  11        0.68        3.23      1.82 o 
  -8   0  12        0.30       -0.24      1.20 o 
  -6   0  12      129.65      163.92     16.89 o 
  -4   0  12       84.15       74.00     30.81 o 
  -2   0  12       18.76        7.26      6.53 o 
  -8   1  12        0.49        1.39      1.13 o 
  -7   1  12        0.34       -4.05     10.72 o 
  -6   1  12       18.86       12.40     10.96 o 
  -5   1  12      171.09      188.46     13.38 o 
  -4   1  12        2.90        1.90      4.13 o 
  -3   1  12       65.82       55.78     17.88 o 
  -2   1  12       36.65       37.06      2.43 o 
  -1   1  12        1.47        0.11      2.61 o 
  -7   2  12        0.02        0.48      6.60 o 
  -6   2  12        6.49       -0.26      9.37 o 
  -5   2  12       52.77       47.43     11.03 o 
  -4   2  12        2.38        8.05      5.11 o 
  -3   2  12       41.96       35.25     14.93 o 
  -2   2  12       62.64       60.92      6.68 o 
  -6   3  12       10.80        9.49      4.35 o 
  -5   3  12        0.53       -2.17      6.37 o 
  -4   3  12       67.32       82.45     14.73 o 
  -3   3  12        0.02        1.13      5.65 o 
  -4   4  12        9.25        3.84      5.04 o 
                                                 
